# Supplementary material for: Phylogenetic network of infectious bronchitis virus: exploring the impact of migratory birds on viral clustering, evolution, and recombination
Source: Vet Q. 2025 Feb 14;45(1):1–14. doi: 10.1080/01652176.2025.2465570 (PMC11834806; doi:10.1080/01652176.2025.2465570)
Supplement: Supplemental Material [file TVEQ_A_2465570_SM0905.zip]

Archive with 3 entries (2 files):
- Suppl/
- Suppl/IBVsequences.xlsx
- Suppl/supp_ibv3R3.pdf
