# Supplementary material for: Phylogenetic network of infectious bronchitis virus: exploring the impact of migratory birds on viral clustering, evolution, and recombination
Source: Vet Q. 2025 Feb 14;45(1):1–14. doi: 10.1080/01652176.2025.2465570 (PMC11834806; doi:10.1080/01652176.2025.2465570)
Supplement: Supplemental Material [file TVEQ_A_2465570_SM0905.zip › Suppl/IBVsequences.xlsx]

## Sheet: Seq(alignment)
Name	ID	Len_S1	S1
S_001	MF924725	1822	atgttggggaagttactgtttttagtgacca-ttttgtgtgcacta--tgtagtgcaaattt-g------------gataataattatgtgtactactaccaaagtgcttttagacctccaaatggttggcacttacaagggggtgcttatgcagtagtgaattctactaatcatactaataatgccggaggtgcaagtgagtgcactgttggtgttat------------------------taaggatgtttataatcaaagtgc-ggcttctatagctatgacagcacct---cttcagggtatggcttggtctaagt---cacaattttgtagtgcacactgtaacttttctgaa------------attacagtctttgtcacacattgttata…
S_002	KU356856	1822	atgttggggaagtcactgtttttagtgacca-ttttgtgtgcacta--tgtagtgcaaaatt-gt---ttgattctgctaataattatgtgtactactaccaaagtgcctttaggcctccaaatggatggcatttgcaagggggtgcttatgcagtagtgaattctactaattatactaataatgcaggttctgcaaatgagtgcactattggtgttat------------------------taaggacgtctataatcaaagtgc-ggctgctatagctatgacagcacct---cttcagggtatggcttggtctaagt---cacaattttgtagtgcacactgtaacttttctgaa------------attacagtttttgtcacacattgttata…
S_003	KR608272	1822	atgttggggaagtcactgtttttagtgacca-ttttgtgtgcacta--tgtagtgcaaaatt-gt---ttgattctgctaataattatgtgtactactaccaaagtgcctttaggcctccaaatggatggcatttgcaagggggtgcttatgcagtagtgaattctactaattatactaataatgcaggttctgcaaatgagtgcactattggtgttat------------------------taaggacgtctataatcaaagtgc-ggctgctatagctatgacagcacct---cttcagggtatggcttggtctaagt---cacaattttgtagtgcacactgtaacttttctgaa------------attacagtttttgtcacacattgttata…
S_004	KT852992	1822	atgttggggaagtcactgtttttagtgacca-ttttgtgtgcacta--tgtagtgcaaattt-gt---ttgattctgctaataattatgtgtactactaccaaaatgcctttaggcctccaaatggatggcatttgcaagggggtgcttatgcagtagtgaattctactaattatactaataatgcaggttctgtaaatgagtgcactattggtgttat------------------------taaggacgtctataattatagtgc-ggctgctatagctatgacagcacct---cttcagggtatggcttggtctaagt---cacaattttgtagtgcacactgtaacttttctgaa------------attacagtttttgtcacacattgttata…
S_005	MK581203	1822	atgttgggcaaaccgcttttactagtgacta-tttggtatgcacta--tgtagtgctttgct-ct---ataataatga---cacttacgtttactactatcaaagtgccttcaggccatctggaggatggcatttacatggaggtgcttatgcagtagttaatgtttctactgaatataataatgcaggcaaagctgatggatgtactgctggtgctat------------------------tttttggagcaagaatttttctgc-ttcatctgtagccatgacagcgcct---gcaagtggtatgtcatggtcagtta---ctcaattttgtacggcccactgtaattttactgac------------attacagtgtttgttacacattgtttca…
S_006	MK581202	1822	atgtcggcaacaccacttttactagtgactc-ttttgtgtgcacta--tgtagtgctaattt-gt---ataataatga---cacttacgtttactactatcaaagtggctttaggccatctacaggatggcatttacatggaggtgcttatgcagtagttaatgtttctactgaatacaataatgcaggcaacgga---gagtgttcagctggtgcaat------------------------ttattggagtaaaaattttagtgc-gtcatctgtagccatgacagcgcca---cgaagtggtatgtcatggtcaactt---cgcaattttgtacagctcactgtaattttacttat------------tttacagtgtttgttacacattgtttta…
S_007	KJ200289	1822	atgttggtaacacctcttttactagtgactc-ttttgtgtgcacta--tgtagagctgcttt-gt---atgacagtag---ttcttacgtgtactactaccaaagtgccttcagaccacctgatggttggcatttacatgggggtgcgtatgcggttgttaatatttctagtgaatctaataatgcaggctcttcatctgggtgtactgttggtattat------------------------tcatggtggtcgtgttgttaatgc-ttcttctatagctatgacggcaccg---tcatcaggtatggcttggtctagca---gtcagttttgtactgcatactgtaacttttcagat------------actacagtgtttgttacacattgttaca…
S_008	KF809793	1822	atgttggtaacacctcttttactagtgactc-ttttgtgtgcacta--tgtagtgctgcttt-gt---atgacagtag---ttcttacgtgtactactaccaaagtgccttcagaccacctgatggttggcatttacatgggggtgcgtatgcggttgttaatatttctagtgaatctaataatgcaggctcttcatctgggtgtactgttggtattat------------------------tcatggtggtcgtgttgttaatgc-ttcttctatagctatgacggcaccg---tcatcaggtatggcttggtctagca---gtcagttttgtactgcatactgtaacttttcagat------------actacagtgtttgttacacattgttata…
S_009	KY626045	1822	atgttggtaacacctcttttactagtgactc-ttttgtgtgcacta--tgtagtgctgcttt-gt---atgacagtag---ttcttacgtgtactactaccaaagtgccttcagaccacctgatggttggcatttacatgggggtgcgtatgcggttgttaatatttctagtgaatctaataatgcaggctcttcatctgggtgtactgttggtattat------------------------tcatggtggtcgtgttgttaatgc-ttcttctatagctatgacggcaccg---tcatcaggtatggcttggtctagca---gtcagttttgtactgcatactgtaacttttcagat------------actacagtgtttgttacacattgttata…
S_010	FJ888351	1822	atgttggtaacacctcttttactagtgactc-ttttgtgtgcacta--tgtagtgctgcttt-gt---atgacagtag---ttcttacgtgtactactaccaaagtgccttcagaccacctgatggttggcatttacatgggggtgcgtatgcggttgttaatatttctagtgaatctaataatgcaggctcttcatctgggtgtactgttggtattat------------------------tcatggtggtcgtgttgttaatgc-ttcttctatagctatgacggcaccg---tcatcaggtatggcttggtctagca---gtcagttttgtactgcatactgtaacttttcagat------------actacagtgtttgttacacattgttata…
S_011	KJ435283	1822	atgttggtaacacctcttttactagtgactc-ttttgtgtgcacta--tgtagtgctgcttt-gt---atgacagtag---ttcttacgtgtactactaccaaagtgccttcagaccacctgatggttggcatttacatgggggtgcgtatgcggttgttaatatttctagtgaatctaataatgcaggctcttcatctgggtgtactgttggtattat------------------------tcatggtggtcgtgttgttaatgc-ttcttctatagctatgacggcaccg---tcatcaggtatggcttggtctagca---gtcagttttgtactgcatactgtaacttttcagat------------actacagtgtttgttacacattgttata…
S_012	KJ425503	1822	atgttggtaacacctcttttactagtgactc-ttttgtgtgcacta--tgtagtgctgcttt-gt---atgacagtag---ttcttacgtgtactactaccaaagtgccttcagaccacctgatggttggcatttacatgggggtgcgtatgcggttgttaatatttctagtgaatctaataatgcaggctcttcatctgggtgtactgttggtattat------------------------tcatggtggtcgtgttgttaatgc-ttcttctatagctatgacggcaccg---tcatcaggtatggcttggtctagca---gtcagttttgtactgcatactgtaacttttcagat------------actacagtgtttgttacacattgttata…
S_013	MK581201	1822	atgttggtaacacctcttttactagtgactc-ttttgtgtgcacta--tgtagtgctgcttt-gt---atgacagtag---ttcttacgtgtactactaccaaagtgccttcagaccacctgacggttggcatttacatgggggtgcgtatgcggttgttaatatttctagtgaatctaataatgcaggctcttcatctgggtgtactgttggtattat------------------------tcatggtggtcgtgttgttaatgc-ttcttctatagctatgacggcaccg---tcatcaggtatggtttggtctagca---ggcagttttgtactgcatactgtaacttttcagat------------actacagtgtttgttacacattgttata…
S_014	FJ904722	1822	atgttggtaacacctcttttactagtgactc-ttttgtgtgcacta--tgtagtgctgtttt-gt---atgacagtag---ttcttacgtttactactaccaaagtgccttcagaccacctagtggttggcatttacaagggggtgcttatgcggtagttaacatttctagcgaatttaataatgcaggctcttcatcagggtgtactgttggtattat------------------------tcatggtggtcgtgttgttaatgc-ttcttctatagctatgacggcaccg---tcatcaggtatggcttggtctagca---gtcagttttgtactgcacactgtaatttttcagat------------actacagtgtttgttacacattgttata…
S_015	M95169	1822	atgttggtaacacctcttttactagtgactc-ttttgtgtgcacta--tgtagtgctgtttt-gt---atgacagtag---ttcttacgtttactactaccaaagtgccttcagaccacctagtggttggcatttacaagggggtgcttatgcggtagttaacatttctagcgaatttaataatgcaggctcttcatcagggtgtactgttggtattat------------------------tcatggtggtcgtgttgttaatgc-ttcttctatagctatgacggcaccg---tcatcaggtatggcttggtctagca---gtcagttttgtactgcacactgtaatttttcagat------------actacagtgtttgttacacattgttata…
S_016	GQ504725	1822	atgttggtaacacctcttttactagtgactc-ttttgtgtgcacta--tgtagtgctgyttt-gt---atgacagtag---ttcttacgtgtactactaycaaagtgccttcagaccacctratggttggcatttacatgggggtgcktatgcggtwgttaatatttctagygaatctaataatgcaggctcttcatctgggtgtactgttggtaytat------------------------tcatggtggtcgtgttgttaatgc-ttcttctatagctatgacggcaccg---tcatcaggtatggcttggtctagca---gtcagttttgtactgcacactgtaacttttcagat------------actacagtgtttgttacacattgttata…
S_017	AY561711	1822	atgttggtaacacctcttttactagtgactc-ttttgtgtgtacta--tgtagtgctgcttt-gt---atgacagtag---ttcttacgtttactactaccaaagtgcctttagaccacctaatggttggcatttacacgggggtgcttatgcggtagttaatatttttagcgaatctaataatgcaggctcttcacctgggtgtattgttggtactat------------------------tcatggtggtcgtgttgttaatgc-ttcttctatagctatgacggcaccg---tcatcaggtatggctttgtctagca---gtcagttttgtactgcacactgtaacttttcagat------------actacagtgtttgttacacattgttata…
S_018	KR902510	1822	atgttggtaacacctcttttactagtgactc-ttttgtgtgtacta--tgtagtgctgcttt-gt---atgacagtag---ttcttacgtgtactactaccaaagtgccttcagaccacctaatggttggcatttacatgggggtgcttatgcggtagttaatatttctagcgaatctaataatgcaggctcttcatctgggtgtactgttggtactat------------------------tcatggtgctcgtgttgttaatgc-ttcttctatagctatgacggcaccg---tcatcaggtatggcttggtctagca---gtcagttttgtactgcacactgtaacttttcagat------------actacagtgtttgttacacattgttata…
S_019	KF411040	1822	atgttggtaacacctcttttattagtgactc-ttttgtttgcacta--tgtagtgctgcttt-gt---atgacaatag---ttcttacgtttactactaccaaagtgcctttagaccacctaatggttggcatttacacgggggtgcttatgcggtagttaatacttctatagaatctaataatttaag---------agagtgtattgttggtattat------------------------tggtggtgatcgtgttgttaatgc-ttcttctatagctatgacggcaccg---caaccaggtatggattggtctagca---gacagttttgtactgcacactgtaacttttcagat------------attacagtgtttgttacacattgttata…
S_020	GU393333	1822	atgttggtaacacctcttttattagtgactc-ttttgtttgcacta--tgtagtgctgcttt-gt---atgacaatag---ttcttacgtttactactaccaaagtgcctttagaccacctaatggttggcatttacacgggggtgcttatgcggtagttaatacttctatagaatctaatag---------------acagtgtattcttggtattat------------------------tggtggtgatcgtgttgttaatgc-ttcttctatagctatgacggcaccg---caaccaggtatgaattggtctagca---gccatttttgtactgcacactgtaacttttcagat------------attacagtgtttgttacacattgttata…
S_021	AF151958	1822	atgttggcgaagtcactgtttatagtgactc-ttttgtttgcacta--tgcagtgctaattt-gtttgatgataatga---taagtatgtttactactaccaaagtgccttcagaccacctaatggttggcatgtacatggtggtgcttatgcagtagtaaacacttttaaagaatacaataatgcaggcagtgcaagttcatgcacagctggtgctat------------------------ctattggagtaaaaattttactgc-tgcttctgtagctatgacggcacct---agcagtggcatgcagtggtctgttg---ggcaattttgtacggctcattgtaattttactgat------------gttgtagtgtttgttacacattgttata…
S_022	AF151959	1822	atgttggcgaaatcactgtttatagtgactc-ttttgtttgcacta--tgcagtgctaattt-gtttgatgataatga---taagtatgtttactactaccaaagtgccttcagaccacctaatggttggcatgtacatggtggtgcttatgcagtagtaaacacttttaaagaatacaataatgcaggcagtgcaagttcatgcacagctggtgctat------------------------ctattggagtaaaaattttactgc-tgcttctgtagctatgacggcacct---agcagtggcatgcagtggtctgttg---ggcaattttgtacggctcattgtaattttactgat------------gttgtagtgtttgttacacattgttata…
S_023	AF151955	1822	atgttggcgaagtcactgtttatagtgactc-ttttgtttgcacta--tgcagtgctaattt-gtttgatgataatga---taagtatgtttactactaccaaagtgccttcagaccacctaatggttggcatgtacatggtggtgcttatgcagtagtaaacacttttaaagaatacaataatgcaggcagtgcaagttcatgcacagctggtgctat------------------------ctattggagtaaaaattttactgc-tgcttctgtagctatgacggcacct---agcagtggcatgcagtggtctgttg---ggcaattttgtacggctcattgtaattttactgat------------gttgtagtgtttgttacacattgttata…
S_024	AF151956	1822	atgttggcgaagtcactgtttatagtgactc-ttttgtttgcacta--tgcagtgctaattt-gtttgatgataatgg---taagtatgtttactactaccaaagtgccttcagaccacctaatggttggcatgtacatggtggtgcttatgcagtagtaaacacttctaaagaatacaataatgcaggcagtgcaaggtcatgcacagctggtgttat------------------------ctattggagtaaaaattttactgc-tgcttctgtagctatgacggcacct---agcagtggcatgcagtggtctgttg---ggcaattttgtacggctcattgtaattttactgat------------gttgtagtgtttgttacacattgttata…
S_025	AF151954	1822	atgttggcgaagtcactgtttatagtgactc-ttttgtttgcacta--tgcagtgctaattt-gtctgatgataataa---taagtatgtttactactaccaaagcgccttccgaccagctaatggttggcatttatatggtggtgcttatgcagtagtaaacacttctatagaatacaataattcaggcaatgcaggtgaatgcaaagctggtgctat------------------------ctattggagtaaaaattttactgc-cgcttctgtagctatgacggcacct---agcagtggcatgcagtggtctgtta---ggcaattttgtacggctcattgtaattttactgat------------gttgtagtgtttgttacacattgttata…
S_026	JX182787	1822	-tgttggccaaattttccttactagtgactc-ttttgtgtgtgcta--tgtagtgcttcttt-gt---atgataatag------ttttgtgtattactaccagagtgcatttaggccatcaacaggttggcatttacatgggggtgcttatgcagtggttaatgtttctcaagaatacaataatgcaggttcatctcaagcgtgtacagctggcgctat------------------------ctattggagtaagaattttagtgc-ttcttcagtagctatgacagcaccc---gcaggtggtatgcaatggtccacct---cacaattttgtactgcccattgtaattttagtgat------------attgttgtatttgttacacattgttata…
S_027	JX182777	1822	-----------ac---------tagtgactc-ttttgtgtgcacta--tgtagtgcattttt-gt---acaataatga---tagctatgtttattattaccaaagtgcttttagaccatctgatggttggcatttacatggaggtgcttatgcagtagttaacgtttctcaagaaataaataatgcaggttcttcctcatcttgtacagctggcgctat------------------------ctattggagtaaaaattttagtgc-gtcttcagtagctatgacagcacct---ttacagggtatgcaatggtccactt---cacaattttgtacagcccattgtaattttactgat------------attgttgtatttgttactcattgttata…
S_028	MF421320	1822	atgttggcaatacctcctttactagtgactc-ttttgtgtgcacta--tgtagtgcagtttt-gt---atgataatga---taggtacgtttattattaccaaagcgcttttagaccttttgatggttggcatttacacggtggtgcttacgcagttgttaatgtttctaacgaaacaaacaatgctggttcatcgtccacttgtacagctggtgctat------------------------ttattggagtaagaattttagtgc-ttcttcagtagctatgacagcacct---tcacagggtatgaaatggtccgctt---cacaaatttgtacagcccattgtaattttagtagt------------attgttgtatttgttactcattgttata…
S_029	KY626044	1822	atgttggctcaacctcttttactagtgactc-ttttgtgtgcacta--tgtagtgcattttt-gt---acaataatga---tagctatgtttattattaccaaagtggttttagaccatttaatggttggcatttacatggaggtgcttatgcagtagttaacgtttctcaagaaacaagtaatgcaggttcttcctcaacttgtacagctggcgctat------------------------ctattggagtaaaaattttagtgc-gtcttcagtagctatgacagcacct---ttacagggtatgcaatggtccacta---cacaattctgtacagcccattgtaattttactgat------------attgttgtatttgttactcattgttata…
S_030	MG913342	1822	atgttggttcaacctcttttactagtgactc-ttttgtgtgcacta--tgtagtgcatcttt-gt---acaataatga---tagctatgtttattattatcaaagtgcttttagaccatttgatggttggcatttacatggaggtgcttatgcagtagttaatgtttctcaggaaacggcaaatgcaggttcttcctcatcttgcatagctggcgctat------------------------ctattggagtaagaattttaccgc-atcttcagtagctatgacagcaccc---tcacaaggtatgcaatggtctacta---atcaattttgtacggcccattgtaattttactgat------------attgttgtatttgttactcattgttata…
S_031	JX182783	1822	atgttggttcaacctcttttactagtgactc-ttttgtgtgcacta--tgtagtgcatcttt-gt---acaataatga---tagctatgtttattattatcaaagtgcttttagaccatttaatggttggcatttacatggaggtgcttatgcagtagttaatgtttctcaggaaacggcaaatgcaggttcttccccatcttgtacagctggcgctat------------------------ctattggagtaagaattttaccgc-atcttcagtagctatgacagcaccc---tcacaaggtatgcaatggtctacta---accaattttgtacagcccattgtaattttactgat------------attgttgtatttgttactcattgttata…
S_032	GU393339	1822	atgtgggtaataccacctttattagtgactc-ttttgtttgcgcta--agtagtgctgtgtt-gt---atcatgacga---taattacgtttactactaccaaagtgccttcaggcctaatactggctggcatttacatggaggagcttacgcagtagtcaatgtttcttcagaatacaataatgcaggtagttctactacttgtactgctggcgctat------------------------ttattggagtaagaattttactgc-atcttcagtagctatgacagcaccc---tcaggtggtatgcaatggtccacct---cgcaattttgtacggcccattgtaattttagtgat------------attgttgtatttgttacacattgttata…
S_033	JX182775	1822	atgtgggtaataccacctttattagtgactc-ttttgtttgcgcta--agtagtgctgtgtt-gt---atcatgacga---taattacgtttactactaccaaagtgccttcaggcctaatactggctggcatttacatggaggagcttacgcagtagtcaatgtttcttcagaatacaataatgcaggtagttctactacttgtactgctggcgctat------------------------ttattggagtaagaattttactgc-atcttcagtagctatgacagcaccc---tcaggtggtatgcaatggtccacct---cgcaattttgtacggcccattgtaattttagtgat------------attgttgtatttgttacacattgttata…
S_034	JX182785	1822	---------------------------actc-ttttgtgtgtgcta--tgtagtgcttcttt-gt---atgataatag------ttttgtgtattactaccagagtgcatttaggccatcaacaggttggcatttacatgggggtgcttatgcagtggttaatgtttctcaagaatacaataatgcaggttcatctcaagcgtgtacagctggcgctat------------------------ctattggagtaagaattttagtgc-ttcttcagtagctatgacagcaccc---gcaggtggtatgcaatggtccacct---cacaattttgtactgcccattgtaattttagtgat------------attgttgtatttgttacacattgttata…
S_035	X52084	1822	atgttggagaagtcactgttattagtgactc-ttttgtttgcacta--tgtagtgctaatct-gt---ttggtaataa---ttcttacgtgtactactaccaaagtgccttcagaccacctaatggttggcatttacatggtggtgcttatgaagtagtaaatgtttctacggaatctagtaatgcaggcacgact---gagtgtactgccggtgctat------------------------ttattggagtaagaatttcagtgc-tgcttccgtggctatgacagcacct---caaaatggtatgttatggtctactg---cgcaattttgtacggctcactgcaattttactgat------------tttgtagtatttgttacacattgctata…
S_036	FN182276	1822	atgttggagaggtcactgttattagcgactc-ttttgtttgcacta--tgtagtgccaatct-gt---taggtaataa---ttcttacgtgtactactaccaaagtgccttcagaccacctgatggttggcatttacatggtggtgcttatgaagtagtaaatgtttctaaggaatctaataatgcaggcacgact---gagtgtactgccggtgctat------------------------ttattggagtaagaatttcagtgc-tgcttccgtggctatgacagcacct---caaaatggtatgtcatggtctacta---agcaattttgtacggctcactgcaattttactgat------------tttgtagtatttgttacacattgctata…
S_037	X15832	1822	atgttggagaggtcactgttattagcgactc-ttttgtctgcacta--tgtagtgccaatct-gt---ttggtaataa---ttcttacgtgtactactaccaaagtgccttcagaccacctgatggttggcatttacatggtggtgcttatgaagtagtaaatgtttttacggaatctagtaatgcaggcacgact---gggtgtactgtcggtgctat------------------------ttattggagtaagaatttcagtgc-tgcttccgtggctatgacagcacct---caaaatggtatgtcatggtctactg---agcaattttgtacggctcactgcaattttactgat------------tttgtagtatttgttacacattgctata…
S_038	MH021175	1822	atgttggagaggtcactgttattagcgactc-ttttgtctgcacta--tgtagtgccaatct-gt---ttggtaataa---ttcttacgtgtactactaccaaagtgccttcagaccacctgatggttggcatttacatggtggtgcttatgaagtagtaaatgtttctaaggaatctagtaatgcaggcacgact---gggtgtactgtcggtgctat------------------------ttattggagtaagaatttcagtgc-tgcttccgtggctatgacagcacct---caaaatggtatgtcatggtctactg---agcaattttgtacggctcactgcaattttactgat------------tttgtagtatttgttacacattgctata…
S_039	M21969	1822	atgttggagaggtcactgttattagcgactc-ttttgtctgcacta--tgtagtgccaattt-gt---ttggtaataa---ttcttacgtgtactactaccaaagtgccttcagaccacctgatggttggcatttacatggtggtgcttatgaagtagtaaatgtttctacggaatctagtaatgcaggcacgact---gggtgtactgccggtgctat------------------------ttattggagtaagaatttcagtgc-tgcttccgtggctatgacagcacct---caaaatggtatgtcatggtctactg---agcaattttgtacggctcactgcaattttactgat------------tttgtagtatttgttacacattgctata…
S_040	X04723	1822	atgttggagaggtcactgttattagcgactc-ttttgtctgcacta--tgtagtgccaatct-gt---ttggtaataa---ttcttacgtgtactactaccaaagtgccttcagaccatctgatggttggcatttacatggtggtgcttatgaagtagtaaatgtttctacggaatctagtaatgcaggcacgact---gggtgtactgccggtgctat------------------------ttattggagtaagaatttcagtgc-tgcttccgtggctatgacagcacct---caaaatggtatgtcatggtctactg---agcaattttgtacggctcactgcaattttactgat------------tttgtagtatttgttacacattgctata…
S_041	AJ441314	1822	atgttggtgaggtcactgttagtggcgacca-ttttgtgtgtacta--tgtagcgctagttt-gt---atgataatca---ttcttacgtttactactaccaaagtgcctttagaccacctaatggttggcatttacatggtggtgcttatgaagtagtaaatgttttttccgaacctaacaatgcaggttcagcatctgaatgcactgctggtgctat------------------------ttattggagtaagaatttcagtgc-tgcttccgtggctatgacagcacct---caaaatggtatgtcatggtctactc---agcaattttgtacggctcactgcaattttactgat------------gttgtagtatttgttacacattgctata…
S_042	AJ440783	1822	atgttggtaacgcctcttttactagtgactc-ttttgtttgcacca--tgtagtgccaattt-gt---atgatagttc---ttcttacgtttactactaccagagtgcctttaggccttctggtggttggcatttgcatggaggtgcttatgcggtggttaacgtttcttcagaaaccaacaatgcaggtgcagcatcaacatgcactgctggtgctat------------------------ttatgcgagtaaaaattttagcgc-ttcttctgtagccatgactgcacca---gatgaaggtatgtcgtggtcagcta---accaattttgtaccgcacactgtaattttaccact------------attacagtgttcgttacacattgtttta…
S_043	AJ618985	1822	atgttgggcaaactgcttttactagtgactc-tttggtatgcacta--tgtagtgctttgct-ct---atgacaataa---tacttacgtttactactaccaaagtgcctttaggcctggtttaggttggcacttacatgggggtgcttatgcagtacatagggtttttaatgcaaccaacaatgcagggcgtgcatctgagtgcactgctggtacttt------------------------ttatgaaagctataatatttctgc-tgcttctgtagccatgacagcacca---cataatggtatgtcttggtcagttt---cacaattttgtacagctcattgtaacttctcagac------------tttacagtgttcgttacgcattgtttta…
S_044	MK581204	1822	atgttgggcaaaccgcttttactagtgactc-tttggtatgcacta--tgtagtgctttgct-cc---atgataatgg---gacttacgtttactactaccaaagtgcctttaggcctggttcaggttggcatttacatgggggtgcttatgcagtagatagtgtttttaatgcaaccaacaatgcaggcagtgcatctgattgcactgctggtacttt------------------------ttatgaaagctataatatttctgc-tgtttctgtagccatgacagtacca---cctaatggtatgtcttggtcagttt---cacaattttgtacagctcattgtaacttctcagac------------gttacagtgttcgttacgcattgtttta…
S_045	JQ739375	1822	atgttgggcaaaccgcttttactagtgactc-tttggtatgcacta--tgtagtgctttgct-tt---atgataaaaa---tacttacgtttactactaccaaagtgcctttaggcctggtcaaggttggcatctacatgggggtgcttatgcagtagataaggtttttaatgaaaccaacaatgcagtcagtgtatctgattgcactgctggtacttt------------------------ttatgaaagctataatatttctgc-tgcttctgtagccatgacagtacca---cctgctggtatgtcttggtcagttg---cacagttttgtacagctcattgtaacttctcagac------------tttacagtgtttgttacgcattgtttta…
S_046	MG197727	1822	atgttgggcaaaccgcttttactagtgactc-tttggtatgcacta--tgtagtgctttgct-tt---atgataaaaa---tacttacgtttactactaccaaagtgcctttaggcctggtcaaggttggcatctacatgggggtgcttatgcagtagataaggtttttaatggaaccaacaatgcagtcagtgtatctgattgcactgctggtacttt------------------------ttatgaaagctataatatttctgc-tgcttctgtagccatgacagtacca---cctgctggtatgtcttggtcagttg---cacagttttgtacagctcattgtaacttctcagac------------tttacagtgtttgttacgcattgtttta…
S_047	KP118892	1822	atgttgggcaaaccgcttttactagtgactc-tttggtatgcacta--tgtagtgctttgct-tt---atgataaaaa---tacttacgtttactactaccaaagtgcctttaggcctggtcaaggttggcatctacatgggggtgcttatgcagtagataaggtttttaatggaaccaacaatgcagtcagtgtatctgattgcactgctggtacttt------------------------ttatgaaagctataatatttctgc-tgcttctgtagccatgacagtacca---cctgctggtatgtcttggtcagttg---cacagttttgtacagctcattgtaacttctcagac------------tttacagtgtttgttacgcattgtttta…
S_048	KP118887	1822	atgttgggcaaaccgcttttactagtgactc-tttggtatgcacta--tgtagtgctttgct-tt---atgataaaaa---tacttacgtttactactaccaaagtgcctttaggcctggtcaaggttggcatctacatgggggtgcttatgcagtagataaggtttttaatggaaccaacaatgcagtcagtgtatctgattgcactgctggtacttt------------------------ttatgaaagctataatatttctgc-tgcttctgtagccatgacagtacca---cctgctggtatgtcttggtcagttt---cacagttttgtacagctcattgtaacttctcagac------------tttacagtgtttgttacgcattgtttta…
S_049	Z83975	1822	atgttgggcaaaccgcttttactagtgactc-tttggtatgcacta--tgtagtgctttgct-tt---atgataaaaa---tacttacgtttactactaccaaagtgcctttaggcctggtcaaggttggcatctacatgggggtgcttatgcagtagataaggtttttaatggaaccaacaatgcagtcagtgtatctgattgcactgctggtacttt------------------------ttatgaaagctataatatttctgc-tgcttctgtagccatgacagtacca---cctgctggtatgtcttggtcagttt---cacagttttgtacagctcattgtaacttctcagac------------tttacagtgtttgttacgcattgtttta…
S_050	DQ386098	1822	atgttgggcaaaccgcttttactagtgactc-tttggtatgcacta--tgtagtgctttgct-ct---atgatagtgg---tacttatgtttactattaccaaagtgcctttaggcctggtccaggttggcatttacatgggggtgcttatgcagtagatagtgtttttaatgcaactaacaatgcaggcagtgcatctggttgcactgccggtacttt------------------------ttatgaaagctataatatttctgc-tgcttctgtagccatgacagcacca---cttgatggtatgtcttggtcagttt---cacaattttgtacagctcattgtaacttctcagac------------tttacagtgttcgttacgcattgtttta…
S_051	AF093795	1822	atgttgggcaaaccgcttttactagtgactc-tttggtatgcacta--tgtagtgctttgct-ct---atgatagtag---tacttacgtttactactaccaaagtgcttttaggcctagttcaggttggcacatacatgggggtgcttatgcagtagatagggtttttaatgaaaccaacaatgcaggcagtgtatctgattgcactgctggtacttt------------------------ttatgaaagccataatatttctgc-tgtttctgtagccatgacagcacca---cataatggtatgtcttggtcagttt---cacaattttgtacagctcattgtaacttctcagac------------tttacagtgttcgttacgcattgtttta…
S_052	EU914938	1822	atgttggtcaaacctcttttactagtgactc-ttttgtttgcacta--tgtagtgccctttt-at---atgatgagggacataattacgtttactactaccaaagcgcctttaggcctggtgtaggttggcacttacatgggggtgcttatgcagtagatagtgtttttaatgtaac---caatgcaggcagtgca---cattgcactgctggtacttt------------------------ttatgaaagccttaatatttctgc-cgcttctgtagccatgacagcacca---gatactggtatgtcttggtcagttg---tacaattttgtacagctcattgtaacttctcggac------------gttacagtgttcgttacgcattgttata…
S_053	FN182277	1822	atgttggcagtgcaattttcactaatgattc-ttttgtatgcacta--tgtagtgctaattt-gt---tcaatgataa------gtataactattactaccaaagtgctttcagaccgtcaaatgggtggcatatacacggtggtgcttatgcagtagttaatgtttttactgaaactaataatgcaggtacagataaagagtgcactgtaggttctat------------------------tcattggagtaagaacttcagtgc-atcgtctatagccatgactgcacca---cctttaggtatgtcatggtctgctt---cacaattttgtacagctcactgtaattttaccgat------------tttacagtgttcgttactcattgcttca…
S_054	KR231009	1822	atgttggtagtgcaactttcagtagtgactc-ttttgtttgcacta--tgtagtgctatttt-gt---tcaatgataa------ttataattattactaccaaagtgccttcagaccaccctcagggtggcatttacatgggggtgcttatcaagtggtcaatgttactaatgaaaataataatgcaggttcatcaccaacatgcactgcaggtgttat------------------------ttattatagtaaaaattttactgc-ttcttctgtagccatgactgcacca---ccaccaggaatgtcatggtccactt---cagaattttgtacggcccactgtaattttagtaca------------tttacagtgttcgttacacattgtttta…
S_055	FJ807933	1822	atgttggcgaagtcgctgtttatagtgacca-tttcgttagtacta--tgtagtgctaattt-gt---atgataatgg---ttcttatgtttactactaccaaagtgcttttagaccacctaatggttggcaattacatggaggtgcgtatgcagtagttaatgtgagtactgagactaataatgcaggctccagccgtacatgtactgctggtgctat------------------------ttattggagtaagaatttttctgc-ttcttctatagccatgacagcacct---agtataggcatgtcgtggtcgacaa---gcgaattttgtactgctcactgcaatttttctaat------------attgtagtgtttgttacacattgcttta…
S_056	JQ977697	1822	atgttggtgaagtcattatttgtagtgacca-ttttgtttgcacta--tgtagtgctaattt-at---atgacaatca---tacttatgtttactactatcaaagtgctttcagaccacctggtggttggcatttacatggaggtgcgtatgcagtagttaatgtgagtactgagtctaataatgcaggctccaacagggaatgcactgctggtgctat------------------------ttattggagtaagaattttagtgc-ttcttctgtagccatgacagcacct---agtacaggcatggcgtggtcaacaa---gccaattttgtactgctcactgcaatttttctaat------------attgtagtgtttgttactcattgcttta…
S_057	FJ807932	1822	atgttggtgaagtcactgtctatagtgacca-tttcgtttgcacta--tgtagtgctaacct-tt---ttaataatga---tacttatgtttactactatcaaagtgctttcagaccatcttcaggttggcatttacatggaggtgcttatgcagtagttaatgtgactaatgaaataaataacgctggtaatgctacagagtgtaccgccggtgctat------------------------tcattggagtaagaattttagtgc-agcttctgttgctatgactgcacca---cttttgggtatgtcgtggtcaacta---gagagttttgtactgctcactgcaatttttctaat------------attgtagtgtttgttacacattgcttta…
S_058	AY257068	1822	atgttggtgaggccattatttgtagtgacca-ttttgtttgcacta--tgtagtgctaattt-at---atgacaatg------cttttgtttactactatcaaagtgctttcagaccatctggtggttggcatttacatggaggtgcgtatgcagtagttaatgtgagtactgagtttaataatgcaggctccaactctgaatgcactgctggtgctat------------------------ttattggagtaagaattttagtgc-ttcttctatagccatgacagcacct---agtataggcatgtcgtggtcaacaa---gacaattttgtactgctcactgcaatttttctaat------------attgtagtttttgttactcattgcttta…
S_059	FJ807944	1822	atgttggtgaggtcattatttgtagtgacca-ttttgtttgcacta--tgtagtgctaattt-at---atgacaacga---tacttatgtttactactaccaaagtgctttcaggccatctacaggttggcatttgcatggaggtgcttatgaagtagttaatacgactagcgagtttaataacgctggtaatgctaatgactgtaaagctggcgctat------------------------tgtttggagtcggaattttagtgc-agcttctatagccatgacagcaccc---ggtagtggcatgtcgtggtcgacaa---aagaattttgtactgctcactgcaatttttctaat------------attgtagtgtttgttactcattgcttta…
S_060	AY257062	1822	atgttggtgaggtcattatttgtagtgacca-ttttgtttgcacta--tgtagtgctaattt-at---atgacaatgg---tacttttgtttactactatcaaagtgctttcagaccatctggtggttggcatttacatggaggtgcgtatgcagtagttaatgtgagtactgagtttaataatgcaggctccaaccgtgaatgcactgctggtgctat------------------------ttattggagtaagaattttagtgc-ttcttctatagccatgacagcacct---agtataggcatgtcgtggtcaacaa---gagaattttgtactgctcactgcaatttttctaat------------attgtagtgtttgttactcattgcttta…
S_061	EF030995	1822	atgttggggaagtcactgtttatagtgactc-ttttgtttgcactg--tgtagtgccgcttt-gt---ttgataataa---tgaaaccgtttactactaccaaagtgcctttagaccggctgatggatggcatttgcatggtggtgcttatgcagtagtaaacgtttctttagaaactaataatgcaggcacagcttcacaatgcattgcaggggctat------------------------ttcttggagtaaaaatttctctgc-ttctgctgtagccatgactgcacct---gagttagggatgacgtggtccactg---ggcaattctgcacggctcactgtaacttctcggat------------tttacagtgttcgttacgcattgtttta…
S_062	AF286302	1822	atgttggggaagtcactgtttatagtgactc-ttttgtttgcacta--tgtagtgccgcttt-gt---ttgataataa---tgaaaccgtttactactaccaaagtgcctttagaccggctgatggatggcatttgcatggtggtgcttatgcagtagtaaacgtttctttagaaactaataatgcaggcacagcttcacaatgcattgcaggggctat------------------------ttcttggagtaaaaatttctctgc-ttctgctgtagccatgactgcacct---gagttagggatgacgtggtcaactg---ggcaattctgcacggctcactgtaacttctcggat------------tttacagtgttcgttacgcattgtttta…
S_063	AF227438	1822	atgttggggaagtcactgtttatagtgactc-ttttgtttgcacta--tgtagtgccgcttt-gt---ttgataataa---tgaaaccgtttactactaccaaagtgcctttagaccggctgatggatggcatttgcatggtggtgcttatgcagtagtaaacgtttctttagaaactaataatgcaggcacagcttcacaatgcattgcaggggctat------------------------ttcttggagtaaaaatttctctgc-ttctgctgtagccatgactgcacct---gagttagggatgacgtggtcaactg---ggcaattctgcacggctcactgtaacttctcggat------------tttacagtgttcgttacgcattgtttta…
S_064	GU938413	1822	atgttggggaagtcactgtttatagtgactc-ttttgtttgcacta--tgtagtgccgcttt-gt---ttgataataa---tgaaaccgtttactactaccaaagtgcctttagaccggctgatggatggcatttgcatggtggtgcttatgcagtagtaaacgtttctttagaaactaataatgcaggcacagcttcacaatgcattgcaggggctat------------------------ttcttggagtaaaaatttctctgc-ttctgctgtagccatgactgcacct---gagttagggatgacgtggtcaactg---ggcaattctgcacggctcactgtaacttctcggat------------tttacagtgttcgttacgcattgtttta…
S_065	MH878976	1822	atgttggggaagtcactgtttatagtgactc-ttttgtttgcacta--tgtagtgccgctct-gt---ttgataataa---tgaaactgtttactactaccaaagtgcctttagaccggctgatggatggcatttgcatggtggtgcttacgcagtagtaaacgtttctttagaaactaataatgcaggcacagcttcacaatgcattgcaggggctat------------------------ttcttggagtaaaaatttttctgc-ttctgctgtagccatgactgcacct---gagttagggatgacgtggtcaacta---atcaattctgcacggctcactgtaacttctcggat------------tttacagtgttcgttacgcattgtttta…
S_066	AY606323	1822	atgttggggaagtcactgtttatagtgactc-ttttgtttgcacta--tgtagtgccgcttt-gt---ttgataataa---tgaaaccgtttactactaccaaagtgcctttagaccggctgatggatggcatttgcatggtggtgcttatgcagtagtaaacgtttctttagaaactaataatgcaggcacagcttcacaatgcactgcaggggctat------------------------tttttggagtaaaaatttctctgc-ttctgctgtagccatgactgcacct---gagttagggatgaagtggtcaactt---cggaattctgcacggctcactgtaacttctcggat------------tttacagtgttcgttacgcattgtttta…
S_067	KJ941019	1822	atgttggggaagtcactgtttatagtgactc-ttttgtttgcacta--tgtagtgccgtttc-gt---ttgataataa---tgaaaccgtttactactaccaaagtgcctttagaccgtctgatggatggcatttgcatggtggtgcttatgcagtagtaaacgtctcttcagaaactaataatgcaggcgcagcttcacaatgcattgcaggggctat------------------------ttcttggagtaaaaatttctctgc-ttcttctgtagccatgactgcacct---ggttcagggatgcagtggtcaacta---atcaattctgcacggctcactgtaacttctcggat------------tttacagtgttcgttacacattgtttta…
S_068	MF421319	1822	atgttggggaagtcactgtttgtagtgactc-ttttgtttgcacta--tgtagtgctgcttt-gt---ttgataataa---tgaaaccgtttactactaccaaagtgcatttagaccagctgatggctggcatttgcatggtggtgcttatgcagtagtaaacgtttctttacaaactagtaatgcaggcacagtttcagaatgcattgcaggggctat------------------------ttcttggagtaaaaatttctctgc-ttctgctgtagccatgactgcacct---cagttagggatgacgtggtcaactc---ggcaattttgcacggctcactgtaacttctcggat------------tttacagtgttcgttacgcattgtttta…
S_069	MG021194	1822	atgttggtgaagtcactgtttatagtgactc-ttttgtttgcacta--tgtagtgccgcttt-gt---ttgataataa---tgaaaccgtttactactaccaaagtgcctttagaccgcctggtggatggcatttgcatggtggtgcttataaggtagtaaacgtttctttagaaactaataatgcaggcccagctccaggatgcactgcaggggctat------------------------ttcttggagtaaaaatttctctgc-ttcttctgtagccatgactgcacct---ggttcagggatgacgtggtcagtta---ctcaattctgcacggctcactgtaactttacggat------------tttacagtgttcgttacacattgtttta…
S_070	AF027509	1822	atgttggtgaagtcactgtttacagtgattc-ctttgtttgcacta--tgtagtgctacttt-gt---atgatagtgg---tagttatgtctactactaccaaagcgcctttagaccaccaaatggttggcagttacatggaggtgcttatgcagtagttaatgtgtctacagaa---------acaggttctgctaaccgttgcactgctggcgccat------------------------ttcttttagtaaaaattttagtgc-agcttctgtggccatgactgcacca---gctaatggtatgacatggtcagatg---cacaattctgtacggctcactgtaattttactaac------------attgtagtgtttgttacacattgtttta…
S_071	AF419315	1822	atgttggtgaagtcactgtttacagtgattc-ctttgtttgcacta--tgtagtgctacttt-gt---atgatagtgg---tagttatgtctactactaccaaagcgcctttagaccaccaaatggttggcagttacatggaggtgcttatgcagtagttaatgtgtctacagaa---------acaggttctgctaaccgttgcactgctggcgccat------------------------ttcttttagtaaaaattttagtgc-agcttctgtggccatgactgcacca---gctaatggtatgacatggtcagatg---cacaattctgtacggctcactgtaattttactaac------------attgtagtgtttgttacacattgtttta…
S_072	FJ904714	1822	atgttggtgaagtcactgtttacagtgattc-ctttgtttgcacta--tgtagtgctacttt-gt---atgatagtgg---tagttatgtctactactaccaaagcgcctttagaccaccaaatggttggcagttacatggaggtgcttatgcagtagttaatgtgtctacagaa---------acaggttctgctaaccgttgcactgctggcgccat------------------------ttcttttagtaaaaattttagtgc-agcttctgtggccatgactgcacca---gctaatggtatgacatggtcggatg---cacaattctgtacggctcactgtaattttactaac------------attgtagtgtttgttacacattgtttta…
S_073	FJ904715	1822	atgttggtgaagtcaccgtttatagtgactc-ttttgtgtgcacta--tgtagtgcatcttt-at---atgataatgg---ttcttatgtttactactatcaaagtgccttcagaccatcaattggttggcatttacatggaggtgcttacgcagtagttaacgttactcaagaatataataatgcaggttctgcatctgaatgcactgctggtgcaat------------------------tgtgtggagtaagaattttagtgc-agcttctgtagccatgactgcacca---cattctggtatgtcatggtctgtta---aacaattttgtacggctcactgtaattttactaat------------tttgtagtgtttgttacacattgtttta…
S_074	AF305595	1822	atgttggtaacacctcttttactagtgactc-ttttgtgtgcacta--tgtagtgctgcttt-gt---atgacaatgg---tacttacgtttactactaccaaagtgcctttagaccacctaatggttggcatttacatggaggtgcttatgcagtagttaatgtgtctagtga------taatacac---attttaatcagtgcactgctggtgctat------------------------tggatacagtaagaatttcagtgc-agcctcagtagccattaatgcacca---ccaagtggtatgaaatggtcagatg---cgcaattttgtacggctcactgcaattttactaac------------attgtagtgtttgttacacattgcttta…
S_075	AF419314	1822	atgttggtaacacctctttcactagcgactc-ttttgtttgcacta--tgtagtgctgtttt-gt---atgataataa---ttcttatgtgtattattatcagagtgctattaggccaggaaatggttggcatttacatggaggtgcttatgcagtagttaatgtgtctaagcaaaaca------------gctctcactcttgcactgctggtgctat------------------------tggatacagtaagaatttcagtgc-agcctcagtagccatgactgcacca---ccaaatggtatggcatggtcagatt---cgcaattctgtacggctcactgcaattttactaat------------attgtagtgtttgttacacactgcttta…
S_076	AF510656	1822	atgttggtaacacctctttcactagtgactc-ttttgtttgcacta--tgtagtgctgtttt-gt---atgatgatgg---ttcttatgtgtattattaccagagtgcttttaggccaggaaatggttggcatttgcatggaggtgcttatgcagtagttaatgtgtctaaggaagctaataatgcag---gtggacgcgcttgcactgctggtgctat------------------------tggatacagtaagaatttcagtgc-agcctcagtagccatgactgcacca---ctaaatggtatgagctggtcagatt---cgcaattctgtacggctcactgcaattttactaac------------attgtagtgtttgttacacactgcttta…
S_077	MN512436	1822	atgttggtaacacgtcttttattagtgactc-ttttgtttgcacta--tgtagtgctgtttt-gt---atgataataa---ttcttatgtgtattattatcagagtgcttttaggccaggaagtggttggcatttacatggaggtgcttatgcagtagttaatgtgtctgcgcaaacca------------gccctggcagttgcactgctggtgctat------------------------tggatacagtatgaatttcagtgc-agcctcagtagccatgactgcacca---ttaaatggtatgtcatggtcagaca---atcaattctgtacggctcactgcaattttactaat------------attgtagtgtttgttacacactgcttta…
S_078	MN512434	1822	atgttggtaacacgtcttttattagtgactc-ttttgtttgcacta--tgtagtgctgtttt-gt---atgataataa---ttcttatgtgtattattatcagagtgcttttaggccaggaagtggttggcatttacatggaggtgcttatgcagtagttaatgtgtctgcgcaaacca------------gccctggcagttgcactgctggtgctat------------------------tggatacagtatgaatttcagtgc-agcctcagtagccatgactgcacca---ttaaatggtatgtcatggtcaggca---gtcaattctgtacggctcactgcaattttactaat------------attgtagtgtttgttacacactgcttta…
S_079	MN512437	1822	atgttggtaacacgtcttttattagtgactc-ttttgtttgcacta--tgtagtgctgtttt-gt---atgataataa---ttcttatgtgtattattatcagagtgcttttaggccaggaagtggttggcatttacatggaggtgcttatgcagtagttaatgtgtctgcgcaaacca------------gccctggcagttgcactgctggtgctat------------------------tggatacagtatgaatttcagtgc-agcctcagtagccatgactgcacca---ttaaatggtatgtcatggtcacaca---atcaattctgtacggctcactgcaattttactaat------------attgtagtgtttgttacacactgcttta…
S_080	MK878536	1822	atgtcggtaacacgtcttttattagtgactc-ttttgtttgcacta--tgtagtgctgtttt-gt---atgatagtaa---ttcttatgtgtattattatcagagtgcttttaggccaggaagtggttggcatttacatggaggtgcttatgcagtagttaatgtgtctgagcaaacca------------gccctggcagttgcactgctggtgctat------------------------tggatacagtatgaatttcagtgc-agcctcagtagccatgactgcacca---ttaaatggtatgtcatggtcagata---gacaattctgtatggctcactgcaattttactaat------------attgtagtgtttgttacacactgcttta…
S_081	AF509583	1822	atgtcggtaacacctcttttattagtgactc-tcttgtgtgcacta--tgtagtgcatcttt-gt---atgataatca---ttcttatgtttactattaccaaagctccttcaggccatccggaggttggcacttacatggcggtgcttatgcagtagttaacgtttctcaagaagctaataatgcaggcacagctactgcatgtactgctggtgctat------------------------atcgtggagtaagaattttactgc-atcctctgtagccatgactgcacca---cagtctggtatgtcatggtctgtta---atcaattttgtacggctcactgtaattttactaat------------attgtagtgtttgttacacattgtttta…
S_082	AY296745	1822	atgttggtgaagtcactgtttttagtgactc-ttttgtttgcacta--tgtagtgcaattct-tt---atgataatgg---tacttacgtttactactaccagagtgccttcagaccaccgtttggttggcatttacatgggggcgcttatgcagtagttaatgtgactactgaatataataatgctggcagttcttctcaatgtactgctggcgctat------------------------tcattggagtaagaattttagtgc-agcctctgtggcaatgaccgcacca---ccttctggtatggaatggtctactt---cacaattttgtactgctcactgtaatttcacaagg------------tttatagtgtttgttacacattgtttta…
S_083	KC577391	1822	atgttggtgaagtcactgtttttagtgactc-ttttgtttgcacta--tgtagtgcaatcct-tt---atgacagtga---tacttacgtttactactaccagagtgccttcagaccaccgattggttggcatttacatggaggtgcttatgcagtagttaatgtgagtcaggaatataataatgctggcagttcttctgaatgtactgctggcgctat------------------------tcattggagtaagaattttagtgc-agcctctgtagctatgactacacca---ccgtctggtatgacttggtcaactt---cagaattttgtacggctcactgtaatttctccaat------------attgtagtgtttgttacacattgctata…
S_084	KC577388	1822	atgttggtgaagtcactgtttttagtgactc-ttttgtttgcacta--tgtagtgcaatcct-tt---atgacagtga---tacttacgtttactactaccagagtgccttcagaccaccgattggttggcatttacatggaggtgcttatgcagtagttaatgtgagtcaggaatataataatgctggcagttcttctgaatgtactgctggcgctat------------------------tcattggagtaagaattttagtgc-agcctctgtagctatgactacacca---ccgtctggtatgacttggtcaactt---cagaattttgtacggctcactgtaatttctccaat------------attgtagtgtttgttacacattgctata…
S_085	AY296744	1822	atgttggtgaagtcactgtttttagtgactc-ttttgtttgcacta--tgtagtgcaaccct-tt---atgacaaaga---tacttacgtttactattaccagagtgccttcagaccaccggttggttggcatttacatggaggtgcttatgcagtagttaatgtgagtcaggaaactaataatgctggcagtgcttctcaatgtactgcaggcgctat------------------------tcattggagtaagaattttagtgc-agcctctgtagccatgactacacca---ccgagtggtatggattggtcaactt---cacaattttgtacggctcactgtaatttctccaat------------attgtagtgtttgttacacattgttata…
S_086	AY296746	1822	atgttggtgaagtcactgtttttagtgactc-ttttgtttgcacta--tgtagtgcaaccct-tt---atgacaatga---tacttacgtttactattaccagagtgccttcagaccaccggttggttggcatttacatggaggtgcttatgcagtagttaatgtgagtcaggaaactaataatgctggcagtgcttctcaatgtactgcaggcgctat------------------------tcattggagtaagaattttagtgc-agcctctgtagccatgactacacca---ccgagtggtatggattggtcaactt---cacaattttgtacggctcactgtaatttctccaat------------attgtagtgtttgttacacattgttata…
S_087	MH181793	1822	atgttggagaagttactgttttcagtgacca-ttttgtgtgcacta--tgtagtgcaaattt-gt---ttgattctgataataattatgtgtactactaccaaagtgcttttagaccaccaaatgggtggcacctacaagggggtgcttatgcagtagtcaattccactaattatactaataatgccggttctgcaagcgggtgcactgttggtgttat------------------------taaggacgtctataatcaaagtgc-ggcttctatagccatgacagcacct---cctcagggtatggcttggtctaagt---cacaattttgtagtgcacactgtaacttttctgaa------------attacagtttttgtcacacattgttata…
S_088	KC577395	1822	atgttggggaagtcactgtttttagtgacct-ttttgtgtgcacta--tgtagtgcaaattt-gt---tcgatcctgtcaataattatgtgtactactaccaaagtgcctttaggcctccaaatggatggcatttgcaagggggtgcttatgcagtagtgaattctactaattatactaataatgcaggttctgcatctgagtgcactgttggtgttat------------------------taaggacgtctataatcaaagtgc-ggcttccatagctatgacagcacct---cttcggggtatggcttggtctaagt---cacaattttgtagtgcacactgtagcttttctgaa------------attacagtttttgtcacacattgttata…
S_089	MG738155	1822	atgttggggaagtcactgtttttagtgacca-ttttgtgtgcacta--tgtagtgcaaattt-at---tcgatcctgctaatacttatgtgtactactaccaaagtgcctttaggcctccaaatggatggcacctacaagggggtgcttatgcagtagtcaataccactaattatactaataatgccggttctgcagaacattgcactgttggtgttat------------------------taaggacgtctataatcaaagtgc-ggcttccatagctatgacagcacct---cttcagggtatggcttggtctaagt---cacaattttgtagtgcacactgtaacttttctgaa------------attacagtttttgtcacacattgttata…
S_090	AY189157	1822	atgttggggaagtcactgtttttagtgacca-ttttgtgtgcacta--tgtagtgcaaattt-gt---tcgatcctgc---caattatgtgtactactaccaaagtgcctttaggccttcaaatgggtggcatttgcaagggggtgcttatgcagtagtgaattcttctaattatgctaataatgcaggttctgcatctgagtgcactgttggtgttat------------------------taaggatgtctataatcaaagtgc-ggcttccatagctatgacagcacct---cttcagggtatggcttggtctaagt---cacaattttgtagtgcacactgtgacttttctgaa------------attacagtttttgtcacacattgttata…
S_091	AY043312	1822	atgttggggaagtcactgtttttagtgacca-ttttgtgtgcacta--tgtagtgcaaattt-gt---ttgattctgccaataattatgtgtactactaccaaagtgcctttaggcctccaaatggatggcatctgcaagggggtgcttatgcagtagtgaattctactaatcatactaataatgccggttctgcaagtgggtgcactgttggtgttat------------------------taaggacgtctataatcaaagtgc-ggcttccatagctatgacagcacct---cttcagggtatggcttggtctaagt---cacaattttgtagtgcacactgtaacttttctgaa------------attacagtttttgtcacacattgttata…
S_092	GQ258308	1822	atgttggggaagtcactgtttttagtgacca-ttttgtgtgcacta--tgtagtgcaaattt-gt---ttgattctgccaataattatgtgtactactaccaaagtgcctttaggcctccaaatggatggcatctgcaagggggtgcttatgcagtagtgaattctactaatcatactaataatgccggttctgcaagtgtgtgcactgttggtgttat------------------------taaggacgtctataatcaaagtgc-ggcttccatagctatgacagcacct---cctcagggtatggcttggtctaagt---cacaattttgtagtgcacactgtaacttttctgaa------------attacagtttttgtcacacattgttata…
S_093	AF193423	1822	atgttggggaagtcactgtttttagtgacca-ttttgtgtgcacta--tgtagtgcaaattt-gt---tcgattctgctaataattatgtgtactactaccaaagtgcctttaggcctccaaatggatggcatttgcaagggggtgcttatgcagtagtgaattccactaattatagtaataatgcaggttctgcacctcagtgcactgttggtgttat------------------------taaggacgtctataatcaaagtgc-ggcttctatagctatgacagcacct---cttcagggtatggcttggtctaagt---cacaattttgtagtgcacactgtaacttttctgaa------------attacagtttttgtcacacattgttata…
S_094	KU317090	1822	atgttggggaattcactgtttttagtgacca-ttttgtgtgcacta--tgtagtgcaaattt-gt---ttgattctggcaataattatgtgtactactaccaaagtgcctataggcctccagatggatggcatctgcaagggggtgcttatgcagtagtgaattctactaattataataataatgccggttctgcaaatgagtgcactgttggtgttat------------------------taaggacgtctataatcaaagtgc-ggcttccatagctatgacagcacct---cctcagggtatggcttggtctaagt---cacaattttgtagtgcacactgtaacttttctgaa------------attacagtttttgtcacacattgttata…
S_095	MK581205	1822	atgttggtgaagtcactgtttttagtgacca-ttttgtgtgcacta--tgtagtgcaaattt-gt---ttgattctgataataattatgtgtactactaccaaagtgcttttagaccgccaaatgggtggcacctacaaggaggtgcttatgcagtagtcaattccattaattatactaataatgccggttctgcacatgagtgcactgttggtgttat------------------------taaggatgtttataatcaaagtgt-ggcttccatagctatgacagcacct---cttcagggtatggcttggtctaagt---caaaattctgtagtgcacactgtaacttttctgaa------------attacagtttttgtcacacattgttata…
S_096	KP662631	1822	atgttggtgaagtcactgtttttagtgacca-ttttgtgtgcacta--tgtagtgcaaattt-gt---ttgattctgataataattatgtgtactactaccaaagtgcttttagaccgccaaatgggtggcacctacaaggaggtgcttatgcagtagtcaattctactaatcatactagtaatgccggttctgcacaagggtgcactgttggtgttat------------------------taaggatgtttataaccaaagtgt-ggcttccatagctatgacagcacct---cttcagggtatggcttggt---------------tttgtactgcatactgtaacttttcagat------------actacagtgtttgttacacattgtt---…
S_097	FN430414	1822	atgttggtgaagtcactgtttttagtgacca-ttttgtgtgcacta--tgtagtgcaaattt-gt---ttgattctgataataattatgtgtactactaccaaagtgcttttagaccgccaaatgggtggcacctacaaggaggtgcttatgcagtagtcaattctactaattatactaataatgccggttctgcacatgcttgcactgttggtgttat------------------------taaggatgtttataatcaaagtgt-ggcttccatagctatgacagcacct---tttcagggtatggcttggtctaagt---cacaattctgtagtgcacactgtaacttttctgaa------------attacagtttttgttacacattgttata…
S_098	KY933089	1822	atgttggtgaagtcactgtttttagtgacca-ttttgtgtgcacta--tgtagtgcaaattt-gt---ttgattctgataataattatgtgtactactaccaaagtgcttttagaccgccaaatgggtggcacctacaaggaggtgcttatgcagtagtcaattctactaattatactaataatgccggttctgcacatgagtgcactgttggtgttat------------------------taaggatgtttataatcaaagtgt-ggcttccatagctatgacagcacct---cttcagggtatggcttggtctaagt---cacaattctgtagtgcacactgtaatttttctgaa------------attacagtttttgtcacacattgttata…
S_099	EF079115	1822	atgttggtgaagtcactgtttttagtgacca-ttttgtgtgcacta--tgtagtgcaaattt-gt---ttgattctgataataattatgtgtactactaccaaagtgcttttagaccgccaaatgggtggcacctacaaggaggtgcttatgcagtagtcaattctactaattatactaataatgccggttctgcacatgggtgcactgttggtgttat------------------------taaggatgtttataatcaaagtgt-ggcttccatagctatgacagcacct---cttcagggtatggcttggtctaagt---cacaattctgtagtgcacactgtaacttttctgaa------------attacagtttttgtcacacattgttata…
S_100	KT886454	1822	atgttggtgaagtcactgtttttagtgacca-ttttgtgtgcacta--tgtagtgcaaattt-gt---ttgattctgataataattatgtgtactactaccaaagtgcttttagaccgccaaatgggtggcacctacaaggaggtgcttatgcagtagtcaattctactaattatactaataatgccggttctgcacaagggtgcactgttggtgttat------------------------taaggatgtttataatcaaagtgt-ggcttccatagctatgacagcacct---cttcagggtatggcttggtctaagt---cacaattctgtagtgcacactgtaatttttctgaa------------attacagtttttgtcacacattgttata…
S_101	DQ400359	1822	atgttggtgaagtcactgtttttagtgacca-ttttgtgtgcacta--tgtagtgcaaattt-gt---ttgattctgataataattatgtgtactactaccaaagtgcttttagaccgccaaatgggtggcacctacaaggaggtgcttatgcagtagtcaattccactaattatactagtaatgccggttctgcaaatgagtgcactgttggtgttat------------------------taaggatgtttataatcaaagtgt-ggcttccatagctatgacagcacct---cttcagggtatgacttggtctaagg---cacaattctgtagtgcacactgtaacttttctgaa------------attacagtttttgtcacacattgttata…
S_102	KU900739	1822	atgttggtgaagtcactgtttttagtgacca-ttttgtgtgcacta--tgtagtgcaaattt-gt---ttgattctggtaataattatgtgtactactaccaaagtgcttttagaccgccaaatgggtggcacctacaaggaggtgcttatgcagtagtcaattccactaattatactaataatgccggttctgcacatgagtgcactgttggtgttat------------------------taaggatgtttataatcaaagtgt-ggcttccatagctatgacagcacct---cttcagggtatggcttggtctaagt---cacaattctgtagtgcacactgtaacttttctgaa------------attacagtttttgtcacacattgttata…
S_103	MK581206	1822	atgttggtgaagtcactgtttttagtgacca-ttttgtgtgcacta--tgtagtgcaaa-------------------taataattatgtgtactactaccaaagtgcttttagaccgccaaatgggtggcacttacaaggaggtgcttatgcagtagttaactcyacyacttmtactacttataccggttctgcaaatgagtgcactgttggtgttat------------------------taaggatgtttataatcaaagtgt-ggcttccatagctatgacagcacct---cttcagggtatggcttggtctaaat---cacaattctgtagtgcacactgtaacttttctgaa------------attacagtttttgtcacacattgttatt…
S_104	GQ844988	1822	atgttggagaagtcactgttgctagcgacca-ttttgtgtgcacta--tgtagtgctaattt-at---atgatagtga---tacctacgtttgctactaccaaagccaatacaggccacctaatggttggcatttacatggaggtgcttatgcagtagttaatgtttttaatgaatttaataatgctgatgggccc---acctgcagggctggtgcaat------------------------tttttggagtaaaaattttagtgc-ttcatccgttgcgatgactgcacca---gctaatggtttgcaatggtctacta---gtcaattctgtacagcccactgtaattttactgat------------attacagtgtttgttacacattgtttta…
S_105	DQ070840	1822	atgttggagaagtcactgttgctagcgacca-ttttgtgtgcacta--tgtagtgctaattt-at---atgatagtga---tacctacgtttgctactaccaaagccaatacaggccacctaatggttggcatttacatggaggtgcttatgcagtagttaatgtttttaatgaatttaataatgctgatgggccc---acctgcagggctggtgcaat------------------------tttttggagtaaaaattttagtgc-ttcatccgttgcgatgactgcacca---gctaatggtttgcaatggtctacta---gtcaattctgtacagcccactgtaattttactgat------------attacagtgtttgttacacattgtttta…
S_106	GU393336	1822	atgttggagaagtcactgttgctagcgacca-ttttgtgtgcacta--tgtagtgctaattt-at---atgatagtga---tacttacgtttactactaccaaagccaatacaggccacctaatggttggcatttacatggaggtgcttatgcagtagttaatgtttttaatgaatttaataatgctgatgggccc---acctgcagggctggtgcaat------------------------tttttggagtaaaaattttagtgc-ttcatccgttgcgatgactgcacca---gctaatggtttgcaatggtctacta---gtcaattctgtacagcccactgtaattttactgat------------attacagtgtttgttacacattgtttta…
S_107	GU361608	1822	atgttggagaagtcactgttgctagcgacca-ttttgtgtgtccta--tgtagtgctaattt-at---atgatagtga---tacttacgtttactactaccaaagccaatacaggccacctaatggttggcatttacatggaggtgcttatgcagtagttaatgtttttaatgaatttaataatgctgatgggccc---acctgcagggctggtgcaat------------------------tttttggagtaaaaattttagtgc-ttcatccgttgcgatgactgcacca---gctaatggtttgcaatggtctacta---gtcaattctgtacagcccactgtaattttactgat------------attacagtgtttgttacacattgtttta…
S_108	GU393337	1822	atgttggagaagtcactgttgctagcgacca-ttttgtgtgtccta--tgtagtgctaattt-at---atgatagtga---tacttacgtttactactaccaaagccaatacaggccacctaatggttggcatttacatggaggtgcttatgcagtagttaatgtttttaatgaatttaataatgctgatgggccc---acctgcagggctggtgcaat------------------------tttttggagtaaaaattttagtgc-ttcatccgttgcgatgactgcacca---gctaatggtttgcaatggtctacta---gtcaattctgtacagcccactgtaattttactgat------------attacagtgtttgttacacattgtttta…
S_109	AF349621	1822	atgttggtaacacctcttttattagtgactc-ttttgtgtgcacta--tgtagtgctgcttt-gt---atgataacga---ttcttacgtttactactaccaaagcgcgtttagaccttccatgggttggcatttacatggaggcgcttatgcagtagttaatgtttctactgagactagtaatgcaggctcggca---aattgccgtgccggagctat------------------------tgtttttagtaagaatcttactgc-ttcctctatagccatgactgcgcca---cctaatggtatgtcatggtctacta---atcaattttgtacggcccactgtaattttactgat------------tttacagtgtttgttacacattgttata…
S_110	AF349620	1822	atgttggtaacacctcttttattagtgactc-ttttgtgtgcacta--tgtagtgctgcttt-gt---atgataacga---ttcttacgtttactactaccaaagcgcgtttagaccttccatgggttggcatttacatggaggcgcttatgcagtagttaatgtttctactgagactagtaatgcaggctcggca---aattgccgtgccggagctat------------------------tgtttttagtaagaatcttactgc-ttcctctatagccatgactgcacca---cctaatggtatgtcatggtctacta---atcaattttgtacggcccactgtaattttactgat------------tttacagtgtttgttacacattgttata…
S_111	DQ901377	1822	atgttgggcaaactgcttttactagtgactc-ttttgtttgcacta--tgtaataccctttt-at---atgataatga---tacttacgtttactactaccagagtgccttcagaccacctcttggttggcatcttcatggaggtgcgtatgcagtagttaatgtaagtacggagtatgctaatgcgcaaggaacc---agctgcactgctggtactat------------------------ctcttggagtaagaattttactgc-tgcttctgtagccatgacagcacct---acttctggtatgacatggtctgcta---ctcaattctgtactgcacactgtaattttaccgat------------tttacagtgttcgttacacattgtttta…
S_112	AJ457137	1822	atgttgggcaaaccgcttttactagtgactc-ttttgtttgcacta--tgtaatgccctttt-at---atgataatgg---tacttacgtttactactaccagagtgccttcagaccaccttttggttggcatgttcatggaggcgcgtatgcagtagttaatgtaagtacggagtatgctaatgcgcacggaacc---agctgcactgctggtactat------------------------ctcttggagtaagaattttactgc-tgcttctgtagccatgacagcacct---acttctggtatggcatggtctactg---cccaattctgtactgcacactgtaattttaccgat------------tttacagtgttcgttacacattgtttta…
S_113	DQ064808	1822	atgttgggcaaaccgcttttactagtgactc-ttttgtttgcacta--tgtagtgccctttt-at---atgataatgg---tacttacgtttactactaccagagtgccttcagaccaccttctggttggcatgttcatggaggcgcgtatgcagtagttaatgtaagtacggagtatgctaatgcgcacggaacc---agctgcactgctggtactat------------------------ctcttggagtaagaattttactgc-tgcttctgtagccatgacagcacct---acttctggtatggcatggtctgcta---accaattctgtactgcacactgtaattttaccgat------------tttacagtgttcgttacacattgttata…
S_114	DQ064806	1822	atgttgggcaaaccgcttttactagtgactc-ttttgtttgcacta--tgtagtgccctttt-at---atgataatgg---tacttacgtttactactaccagagtgccttcagaccatctactggttggcatgttcatgggggcgcgtatgcagtagttaatgtaagtacggagtatgctaatgcgcaaggatcc---gtatgcactgctggtactat------------------------ctcttggagtaagaattttactgc-tgcttctgtagccatgacagcacct---acttctggtatggcatggactactg---cccaattctgtactgcacactgtaattttaccgat------------tttacagtgttcgttacacattgtttta…
S_115	DQ901376	1822	atgttgggcaaaccgcttttactagtgactc-ttttgtttgcacta--tctaatgccttttt-at---atgataatga---tacttacgtttactactaccagagtgccttcagaccatctggtggttggcatcttcatggaggcgcgtatgcagtagttaatgtaagtacggagtatgctaatgcgcatggaacc---agctgcactgctggtactat------------------------ctcttggagtaagaattttactgc-tgcttctgtagccatgacagcacct---acttctggtatggcatggtctactg---ctcaattctgtactgcacactgtaattttaccgat------------tttacagtgttcgttacacattgtttta…
S_116	DQ386105	1822	atgttgggcaaaccgcttttactagtgactc-tttggtatgcacta--tgtagtgctttgct-ct---atgataagga---tacttatgtttactactaccaaagtgcctttaggcctggtttaggttggcatttacatggaggcgcgtatgcagtagttaatgtaagtaaggagtttgctaatgcgcacggaccc---agctgcactgctggtactat------------------------ctcttggagtaagaattttactgc-tgcttctgtagccatgacagcacct---atttctggtatgacatggtctacta---accaattctgtactgcacactgtaattttaccgat------------tttacagtgttcgttacacattgttata…
S_117	HQ848267	1822	atgttggggaagtcactgtttttagtgacca-ttttgtttgcactg--tgtagtgcaaattt-gt---ttcattctgg---taattatgtgtactactatcaaagtgcttttagaccaccaaatggatggcatttgcaagggggtgcttatgcagtagtgaattctactactaaatataataatgcaggcgccgctagtgagtgttctgtaggtgttctttttaattatactaacggaaa---cgacgttggttataataatagtgc-ttcttctatagccatgacagcaccg---ttgtctggtatgtcttggtctaaag---cagaattttgtactgcccactgtaacttctcggat------------tttacagtgtttgttacacattgttttg…
S_118	HM245924	1822	atgttggggaagtcactgttaatagtgactc-ttttgtgtgcacta--tgtagtgccactct-tt------atactca---cgattatgtttactactaccaaagtgcctatagaccaccaaatggatggcatttgcaagggggtgcttatgcagtagtgaattctactaataaaactaacaatgcaggcgccgctagcgggtgttctgtaggtgttctttttaattatactaacggaaa---tgacgttggttataataatagtgc-ttcttctgtagccatgacagcaccg---cttcctggtatgtcttggtctaaaa---cacaattttgtactgcccattgtaacttttcggat------------tttacagtgtttgttacacattgttttg…
S_119	DQ167147	1822	atgttggggaagtcactgttaatagtgactg-ttttgtttgcacta--tgtagtgctactct-tt------atactca---cgattatgtttactactaccaaagtgcctttagaccaccaaatggatggcatttgcaggggggtgcttatgcagtagtgaattctactaataaaactaacaatgcaggcgccgctagcgagtgttctgtaggtgttctttttaattatactaacggaaa---tgacgttggttataataatagtgc-ttcttccgtagccatgacagcaccg---tttcctggtatgtcttggtctaaaa---cacaattttgtactgcccattgtaatttttcggat------------tttacagtgtttgttacacattgttttg…
S_120	KC577397	1822	atgttggggaagtcactgttaatagtgactg-ttttgtttgcacta--tgtagtgctactct-tt------atactca---cgattatgtttactactaccaaagtgcctttagaccaccaaatggatggcatttgcaagggggcgcttatgcagtagtgaattctactaataaatataacaatgcaggcgccgctaaagagtgttctgtaggtgttctttttaattatactaacggaaa---tgacgttggttataataatagtgc-ttcttccgtagccatgacagcaccg---ttgtccggtatgtcttggtctaaaa---cagaattttgtactgcccactgtaacttttcggat------------tttacagtgtttgttacacattgttttg…
S_121	KP118894	1822	atgttggggaagtcactgttaatagtgactg-ttttgtttgcacta--tgtagtgccactct-tt---atactcacga------ttatgtttactactaccaaagtgcctatagaccaccaaatggatggcatttgcaagggggtgcttatgcagtagtgaattctactaataaatttaacaatgcaggcgccgctagcgagtgttctgtaggtgttctttttaattatactaacggaaa---tgacgttggttataataatagtgc-ttcctccgtagccatgacagcaccg---cttcctggtatgtcttggtctaaaa---cacaattatgtactgcccattgtaatttttcggat------------tttacagtgtttgttacacattgttttg…
S_122	GQ265940	1822	atgttggggaagtcactgttaatagtgactg-ttttgtttgcacta--tgtagtgccactct-tt------atactca---cgattatgtttactactaccaaagtgcctatagaccaccaaatggatggcatttgcaagggggtgcttatgcagtagtgaattctactaataaaactaacaatgcaggcgccgctagcgagtgttctgtaggtgttctttttaattatactaacggaaa---tgacgttggttataataatagtgc-ttcttctgtagccatgacagcaccg---cttcctggtatgtcttggtctaaaa---cacaattttgtactgcccattgtaacttttcggat------------tttacagtgtttgttacacattgttttg…
S_123	JF893452	1822	atgttggggaagtcactgttaatagtgactg-ttttgtttgcacta--tgtagtgccactct-tt------atactca---cgattatgtttactactaccaaagtgtctatagaccaccaaatggatggcatttgcaagggggtgcttatgcagtagtgaattctactaataaaactaacaatgcaggcgccgctagcgagtgttctgtaggtgttctttttaattatactaacggaaa---tgacgttggttataataatagtgc-ttcttccgtagccatgacagcaccg---cttcctggtatgtcttggtctaaaa---cacaattttgtactgcccattgtaacttttcggat------------tttacagtgtttgttacacattgttttg…
S_124	KC577382	1822	atgttggggaagtcactgtttttagtgatca-ttttgtgtgcacta--tgtagtgcaaattt-gt---ttgattctgataataattatgtgtactactaccaaagtgcctttaggcctccaggtggatggcatttgcaagggggtgcttatgcagtagttaattctactaataagtttaataatgcaggcactgcttccgagtgttctgtgggtgttctttttaattatactaacggaaatagtgacgttggttataatcaaagtgc-ttcctccatagccatgacagcaccc---tctcctggtatggcttggtctaaat---cacaattttgtactgctcactataacttctcggat------------tttacagtgtttattacacattgttttg…
S_125	HQ018890	1822	atgttggggaagtcactgtttttagtgacca-ttttgtgtgcacta--tgtagtgcaaattt-gt---ttgatattgataataattatgtttactactaccaaagtgcctttagaccaccaaatggatggcatttgcaggggggcgcttatgcagtagttaattttactaataaatctaacaatgcaggcgccgctcaagagtgttctgtaggtgttctttttaattatagtaacggaaa---tgacattggttataataatagtgc-ttcttccatagccatgacagcaccg---tcccctggtatgtcttggtctaaat---cacaattttgtactgcccactgtaacttttcggat------------tttacagtgtttgttacacattgttttg…
S_126	MF034376	1822	atgttggggaagtcactgtttatagcgactc-ttttgtttgcacta--tgtagtgcggctct-gt---ttgataataa---tgagaccgtttactactaccaaagtgccttccgaccatccactggttggcatatgcatgggggtgcttatgcggtagttaatgtttctttagaatatagtaatgcaggttcacag---caatgtaccgccggtgctat------------------------ttattggagtaagaatttcagtgc-agcttctgtggctatgacagcacct---caaaatggtatgtcatggtcaactt---tacaattttgtacggctcactgcaattttactgat------------tttgtagtatttgttacacattgttata…
S_127	MF034373	1822	atgttggggaagtcactgtttatagcgactc-ttttgtttgcacta--tgtagtgcggctct-gt---ttgataataa---tgagaccgtttactactatcaaagtgccttccgaccatctactggttggcatatgcatgggggtgcttatgcggtagttaatgtttctttagaatatagtaatgcaggttcacag---caatgtaccgccggtgctat------------------------ttattggagtaagaatttcagtgc-agcttctgtggctatgacagcacct---caaaatggtatgtcatggtcaactt---cacaattttgtacggctcactgcaattttactgat------------tttgtagtatttgttacacattgttata…
S_128	MF034375	1822	atgttggggaagtcactgtttatagcgactc-ttttgtttgcacta--tgtagtgcggctct-gt---ttgataataa---tgagaccgtttactactaccaaagtgccttccgaccatctactggttggcatatgcatgggggtgcttatgcggtagttaatgtttctgtagaatatagcaatgcaggttcacag---caatgtaccgccggtgctat------------------------ttattggagtaagaatttcagtgc-agcttctgtggctatgacagcacct---caaaatggtatgtcatggtcaactt---cacaattttgtacggctcactgcaattttactgat------------tttgtagtatttgttacacattgttata…
S_129	KU238179	1822	atgttggggaagtcactgtttatagtgactc-ttttgtttgcacta--tgtagtgcggctct-gt---ttgataataa---tgagaccgtttactactatcaaagtgccttccgaccatttactggttggcatatgcatgggggtgcttatgcggtagttaatgtttgtttagaatatagtaatgcaggttcacag---caatgtaccgccggtgctat------------------------ttattggagtaagaatttcagtgc-tgcttctgtggctatgacagcacct---caaaatggtatgtcatggtcaactt---cacaattttgtacggctcactgcaattttactgat------------tttgtagtatttgttacacattgttata…
S_130	KU238178	1822	atgttggggaagtcactgtttatagtgactc-ttttgtttgcacta--tgtagtgcggctct-gt---ttgataataa---tgagaccgtttactactatcaaagtgccttccgaccatctgctggttggcatatgcatgggggtgcttatgcggtagttaatgtttctttagaatatagtaatgcaggttcacag---caatgtaccgccggtgctat------------------------ttattggagtaagaatttcagtgc-tgcttctgtggctatgacagcacct---caaaatggtatgtcatggtcaactt---cagaattttgtacggctcactgcaattttactgat------------tttgtagtatttgttacacattgttata…
S_131	KU238175	1822	atgttggggaagtcactgtttatagtgactc-ttttgtttgcacta--tgtagtgcggctct-gt---ttgataataa---tgagaccgtttactactatcaaagtgccttccgaccatctgctggttggcatatgcatgggggtgcttatgcggtagttaatgtttctttagaatatagtaatgcaggttcacag---caatgtaccgccggtgctat------------------------ttattggagtaagaatttcagtgc-tgcttctgtggctatgacagcacct---caaaatggtatgtcatggtcaactt---cagaattttgtacggctcactgcaattttactgat------------tttgtagtatttgttacacattgttata…
S_132	KU238174	1822	atgttggggaagtcactgtttatagtgactc-ttttgtttgcacta--tgtagtgcggctct-gt---ttgataataa---tgagaccgtttactactatcaaagtgccttccgaccatctgctggttggcatatgcatgggggtgcttatgcggtagttaatgtttctttagaatatagtaatgcaggttcacag---caatgtaccgccggtgctat------------------------ttattggagtaagaatttcagtgc-tgcttctgtggctatgacagcacct---caaaatggtatgtcatggtcaactt---cagaattttgtacggctcactgcaattttactgat------------tttgtagtatttgttacacattgttata…
S_133	MF034385	1822	atgttggggaagtcactgtttatagtgactc-ttttgtttgcacta--tgtagtgcggctct-gt---ttgataataa---tgagaccgtttactactatcaaagtgccttccgaccatctactggttggcatatgcatgggggtgcttatgcggtagttaatgtttctttagaatatagtaatgcaggttcagag---caatgtaccgccggtgctat------------------------ttattggagtaagaatttcagtgc-agcttctgtggctatgacagcacct---caaaatggtatgtcatggtcaactt---tacaattttgtacggctcactgcaattttactgat------------tttgtagtatttgttacacattgttata…
S_134	KU979008	1822	atgttggggaagtcactgtttatagtgactc-ttttgtttgcacta--tgtagtgcggctct-gt---ttgataataa---tgagaccgtttactactatcaaagtgccttccgaccatctactggttggcatatgcatgggggtgcttatgcggtagttaatgtttctttagaatatagtaatgcaggttcacag---caatgtaccgccggtgctat------------------------ttattggagtaagaatttcagtgc-agcttctgtggctatgacagcacct---caaaatggtatgtcatggtcaactt---tacaattttgtacggctcactgcaattttactgat------------tttgtagtatttgttacacattgttata…
S_135	MF034372	1822	atgttggggaagtcactgtttatagtgactc-ttttgtttgcacta--tgtagtgcggctct-gt---ttgataataa---tgagaccgtttactactatcaaagtgccttccgaccatctactggttggcatatgcatgggggtgcttatgcggtagttaatgtttctttagaatatagcaatgcaggttcacag---caatgtaccgccggtgctat------------------------ttattggagtaagaatttcagtgc-agcttctgtggctatgacagcacct---caaaatggtatgtcatggtcaactt---tacaattttgtacggctcactgcaattttactgat------------tttgtagtatttgttacacattgttata…
S_136	MF034384	1822	atgttggggaagtcactgtttatagtgactc-ttttgtttgcacta--tgtagtgcggcttt-gt---ttgataataa---tgagaccgtttactactatcaaagtgccttccgaccatctactggttggcatatgcatgggggtgcttatgcggtagttaatgtttctttagaatatagtaatgcaggttcacag---caatgtaccgccggtgctat------------------------ttattggagtaagaatttcagtgc-agcttctgtggctatgacagcacct---caaaatggtatgtcatggtcaactt---tacaattttgtacggctcactgcaattttactgat------------tttgtagtatttgttacacattgttata…
S_137	MF034377	1822	atgttggggaagtcactgtttatagtgactc-ttttgtttgcacta--tgcagtgcggcttt-gt---ttgataataa---tgagaccgtttactactatcaaagtgccttccgaccatccactggttggcatatgcatgggggtgcttatgcggtagttaatgtttctttagaatatagtaatgcaggttcacag---caatgtaccgccggttctat------------------------ttattggagtaagaatttcagtgc-agcttctgtggctatgacagcacct---caaaatggtatgtcatggtcaactt---tacaattttgtacggctcactgcaattttactgat------------tttgtagtatttgttacacattgttata…
S_138	MF034378	1822	atgttggggaagtcactgtttatagtgactc-ttttgtttgcacta--tgcagtgcggcttt-gt---ttgataataa---tgagaccgtttactactatcaaagtgccttccgaccatctactggttggcatatgcatgggggtgcttatgcggtagttaatgtttctttagaatatagtaatgcaggttcacag---caatgtaccgccggttctat------------------------ttattggagtaagaatttcagtgc-agcttctgtggctatgacagcacct---caaaatggtatgtcatggtcaactt---tacaattttgtacggctcactgcaattttactgat------------tttgtagtatttgttacacattgttata…
S_139	MF034374	1822	atgttggggaagtcactgtttatagtgactc-ttttgtttgcacta--tgtagtgcggctct-gt---ttgataataa---tgagaccgtttactactaccaaagtgccttccgaccatctactggttggcatatgcatgggggtgcttatgcggtagttaatgtttctgtagaatatagtaatgcaggttcacag---caatgtaccgccggtgctat------------------------ttattggagtaagaatttcagtgc-agcttctgtggctatgacagcacct---caaaatggtatgtcatggtcaactt---tacaattttgtacggctcactgcaattttactgat------------tttgtagtatttgttacacattgttata…
S_140	AY279533	1822	atgttggggaagtcactgtttgtagtgactc-ttttgtttgcacta--tgtagtgctagttt-gt---ttgataataa---tgaaaccgtttactactaccaaagtgccttcagaccgtctgatggatggcatatgcatggaggtgcttatgcagtagttaatgtttctttagcgtacgctaatgcacaaccaact------tgcactgtgggtgccat------------------------tggctggagcaaaaacttttctgc-agcttctgtagccatgactgcacct---gctgcaggtatgtcttggtcaaaat---cacaattttgtactgctcactgtaatttctcagat------------tttacagtgtttgttacacattgttatt…
S_141	AY091552	1822	atgttggggaagtcactgtcattagtgactc-ttttgtttgcacta--tgtagtgctagttt-gt---ttgataataa---tgaaaccgtttactactaccaaagtgccttcagaccgtctgatggatggcatatgcatggaggtgcttatgcagtagttaatgtttctttagcgtacgctaatgcacaaccaatt------tgcactgtgggtgccat------------------------tggctggagcaaaaacttttctgc-agcttctgtagccatcactgcacct---gctgcaggtatgtcttggtcaaaat---cacaattttgtactgctcactgtaatttctcagat------------tttacagtgtttgttacacattgttatt…
S_142	KU979007	1822	atgttggtgaagtcactgtttatagcgactc-ttttgtttgcacta--tgcagtgccgcttt-gt---ttgacaataa---tgaaaccgtttactactaccaaagtgccttcagaccatccactggctggcatatgcatgggggtgcttatgcagtagttaatgtttctgtagaatatagtaatgcaggttcacag---caatgtaccgccggtgctat------------------------ttattggagtaagaatttcagtgc-tgcttctgtggctatgacagcacct---caaaatggtatgtcatggtcaactt---cagaattttgtacggcgcactgcaattttactgat------------tttgtagtatttgttacacattgttata…
S_143	KC533682	1822	atgttggggaagtcactgtttatagtgactc-ttttgtttgcacta--tgtagtgccgcttt-gt---ttgataataa---tgaaaccgtttactactaccaaagtgcctttaaaccggctgatggatggcatttgcatggtggtgcttatgcagtagtaaacgtttctttagaaactaataatgcaggcacagtttcacaatgcactgcagggtctat------------------------ctattggagtaaaaattttagtgc-atcttctgtagccatgacagcacct---gatacaggtatgtcttggtcagcca---gccagttctgtacggctcactgtaactttacagat------------tttacagtgtttgttacacattgttaca…
S_144	MN890129	1822	atgttggggaagtcactgtttatagtgactc-ttttgtttgcacta--tgcagtgcggctct-gt---ttgataataa---tgagaccgtttactactatcaaagtgccttccgaccatctaatggttggcatatgcatgggggtgcttatgcggtagttaatgtttctttagaatatagtaatgcaggttcacag---caatgtaccgccggtgctat------------------------ttattggaataagaattttagtgc-atcttctgtagccatgacagcacct---gttacaggtatgtcttggtcagtca---gtcagttttgtacggctcactgtaactttacagat------------tttacagtgtttgttacacattgttaca…
S_145	MN890127	1822	atgttggggaagtcactgtttatagtgactc-ttttgtttgcacta--tgcagtgcggctct-gt---ttgataataa---tgagaccgtttactactatcaaagtgccttccgaccatctaatggttggcatatgcatgggggtgcttatgcggtagttaatgtttctttagaatatagtaatgcaggttcacag---caatgtaccgccggtgctat------------------------ttattggagtaagaattttagtgc-atcttctgtagccatgacagcacct---gttacaggtatgtcttggtcagcca---gtcagttttgtacggctcactgtaactttacagat------------tttacagtgtttgttacacattgttaca…
S_146	MN890128	1822	atgttggggaagtcactgtttatagtgactc-ttttgtttgcacta--tgcagtgcggctct-gt---ttgataataa---tgagaccgtttactactatcaaagtgccttccgaccatctaatggttggcatatgcatgggggtgcttatgcggtagttaatgtttctttagaatatagtaatgcaggttcacag---caatgtaccgccggtgctat------------------------ttattggagtaagaattttagtgc-atcttctgtagccatgacagcacct---gttacaggtatgtcttggtcagtca---gtcagttttgtacggctcactgtaactttacagat------------tttacagtgtttgttacacattgttaca…
S_147	KU979006	1822	atgttggtgaagtcactgtttatagcgactc-ttttgtttgcacta--tgcagtgccgcttt-gt---ttgacaataa---tgaaaccgtttactactaccaaagtgccttcagaccatccactggctggcatatgcatgggggtgcttatgcagtagttaatgtttctgtagaatatagcaacgcaggttcaggc---caatgtactgcaggttctat------------------------ctattggagtaaaaattttagtgc-atcttctgtagacatgacagcacct---gatacaggtatgtcttggtcaacca---gccagttctgtacggctcactgtaactttacagag------------tttacagtgtttgttacacattgttaca…
S_148	KU238173	1822	atgttggtgaagtcactgtttatagtgactc-ttttgtttgcacta--tgtagtgccgcttt-gt---ttgacaataa---tgaaaccgtttactactaccaaagtgccttcagaccattcactggctggcatatgcatgggggtgcttatgcagtagttaatgtttctgtagaatatagaaacgcaggctcaggt---caatgtactgcagggtctat------------------------ctattggagtaaaaattttagtgc-atcttctgtagccatgacagcacct---gatacaggtatgtcttggtcagcca---gccagttttgtacggctcactgtaactttacagat------------tttacagtgtttgttacacattgttaca…
S_149	KY805846	1822	atgttggtgaagtcactgtttatagtgactc-ttttgtttgcacta--tgcagtgccgcttt-gt---ttgacaataa---tgaaaccgtttactactaccaaagtgccttcagaccatccactggctggcatatgcatgggggtgcttatgcagtagttaatgtctctgtagaatatagaaacgcaggctcaggt---caatgtactgcagggtctat------------------------ctattggagtaaaaattttagtgc-atcttctgtagccatgacagcacct---gatacaggtatgtcttggtcagcca---gccagttttgtacggctcactgtaactttacagat------------tttacagtgtttgttacacattgttaca…
S_150	KU238172	1822	atgttggtgaagtcactgtttatagtgactc-ttttgtttgcacta--tgcagtgccgcttt-gt---ttgacaataa---tgaaaccgtttactactaccaaagtgccttcagaccatccactggctggcatatgcatgggggtgcttatgcagtagttaatgtctctgtagaatatagaaacgcaggctcaggt---caatgtactgcagggtctat------------------------ctattggagtaaaaattttagtgc-atcttctgtagccatgacagcacct---gatacaggtatgtcttggtcagcca---gccagttttgtacggctcactgtaactttacagat------------tttacagtgtttgttacacattgttaca…
S_151	MN987230	1822	atgttggtgaagtcactgtttatagtgactc-ttttgtttgcacta--tgcagtgccgcttt-gt---ttgacaataa---tgaaaccgtttactactaccaaagtgccttcagaccatccactggctggcatatgcatgggggtgcttatgcagtagttaatgtttctgtagaatatagtaacgcaggctcaggt---caatgtactgcggggtctat------------------------ccattggagtaaaaattttagtgc-atcttctgtagccatgacagcacct---gttacaggtatgtcttggtcagcca---gtcagttttgtacggctcactgtaactttacagat------------tttacagtgtttgttacacattgttaca…
S_152	MN890131	1822	atgttggtgaagtcactgtttatagtgactc-ttttgtttgcacta--tgcagtgccgcttt-gt---ttgacaataa---tgaaaccgtttactactaccaaagtgccttcagaccatccactggctggcatatgcatgggggtgcttatgcagtagttaatgtttctgtagaatatagtaacgcaggctcaggt---caatgtactgcggggtctat------------------------ccattggagtaaaaattttagtgc-atcttctgtagccatgacagcacct---gttacaggtatgtcttggtcagtta---gtcagttttgtacggctcactgtaatttcacagat------------tttacagtgtttgttacacattgttaca…
S_153	MN890132	1822	atgttggtgaagtcactgtttatagtgactc-ttttgtttgcacta--tgcagtgccgcttt-gt---ttgacaataa---tgaaaccgtttactactaccaaagtgccttcagaccatccactggctggcatatgcatgggggtgcttatgcagtagttaatgtttctgtagagtatagtaacgcaggctcaggt---caatgtactgcggggtctat------------------------ccattggagtaaaaattttagtgc-atcttctgtagccatgacagcacct---gttacaggtatgtcttggtcagtca---gtcagttttgtacggctcactgtaactttacagat------------tttacagtgtttgttacacattgttaca…
S_154	MN890133	1822	atgttggtgaagtcactgtttatagtgactc-ttttgtttgcacta--tgtagtgccgcttt-gt---ttgacaataa---tgaaaccgtttactactaccaaagtgccttcagaccatccactggctggcatatgcatgggggtgcttatgcagtagttaatgtttctgtagaatatagtaacgcaggctcaggt---caatgtactgcggggtctat------------------------ctattggagtaaaaattttagtgc-atcttctgtagccatgacagcacct---gttacaggtatgtcttggtcagcca---gccagttttgtacggctcactgcaattttacagat------------tttacagtgtttgttacacattgttata…
S_155	MN890134	1822	atgttggtgaagtcactgtttatagtgactc-ttttgtttgcacta--tgtagtgccgcttt-gt---ttgacaataa---tgaaaccgtttactactaccaaagtgccttcagaccatccactggctggcatatgcatgggggtgcttatgcagtagttaatgtttctgtagaatatagtaacgcaggctcaggt---caatgtactgcggggtctat------------------------ctattggagtaaaaattttagtgc-atcttctgtagccatgacagcacct---gttacaggtatgtcttggtcagcca---gccagttttgtacggctcactgcaattttacagat------------tttacagtgtttgttacacattgttata…
S_156	HM131453	1822	atgttggtgaagtcactgtttatagtgactc-ttttgtttgcacta--tgcattgccgcttt-gt---ttgacaacaa---tgagactgtttactactaccagagtgccttccgaccatccactggttggcatatgcatgggggtgcttatgcagtagttaatgtttctgtagaatatagcaacgcaggcccaggt---caatgtactgcagggtctat------------------------ctattggagtaaaaattttagtgc-atcttctgtagccatgacagcacct---gatacaggtatgtcttggtcagcca---gccagttctgtacggctcactgtaactttacagat------------tttacagtgtttgttacacattgttaca…
S_157	JX027070	1822	atgttggtgaagtcactgtttatagtgactc-ttttgtttgcacta--tgcattgccgcttt-gt---ttgacaacaa---tgagactgtttactactaccagagtgccttccgaccatccactggttggcatatgcatgggggtgcttatgcagtagttaatgtttctgtagaatatagcaacgcaggcccaggt---caatgtactgcagggtctat------------------------ctattggagtaaaaattttagtgc-atcttctgtagccatgacagcacct---gatacaggtatgtcttggtcagcca---gccagttctgtacggctcactgtaactttacagat------------tttacagtgtttgttacacattgttaca…
S_158	AF093796	1822	atgttggtgaagtcactgtttatagtgactc-ttttgtttgcacta--tgtagtgccgcttt-gt---ttgacaacaa---tgagactgtttactactaccaaagtgccttccgaccatccaacggttggcataagcatgggggtgcttatgcagtagttaatgtttctgtagaatataacaacgcaggcacaggt---ggttgtactgcaggggttat------------------------ctattggagtaaaaattttagtgc-atcttctgtagccatgacagcacct---ggtacaggtatgtcttggtcaacca---atcagttctgtacggctcactgtaactttacagat------------tttacagtgtttgttacacattgttaca…
S_159	JX027069	1822	atgttggtgaagtcactgtttatagtgactc-ttttgtttgcacta--tgtagtgccgcttt-gt---ttgacaacaa---tgagactgtttactactaccaaagtgccttccgaccatccaacggttggcataagcatgggggtgcttatgcagtagttaatgtttctgtagaatataacaacgcaggcacaggt---ggttgtactgyaggggttat------------------------ctattggagtaaaaattttagtgc-atcttctgtagccatgacagcacct---ggtacaggtatgtcttggtcaacca---atcagttctgtacggctcactgtaactttacagat------------tttacagtgtttgttacacattgttaca…
S_160	KY028745	1822	atgttggtgaagtcactgtttatagtgactc-ttttgtttgcacta--tgcagtgccgcttt-gt---ttgacaataa---tgagactgtttactactaccagagtgccttccgaccatccaatggttggcatatgcatgggggtgcttatgcagtagttaatgtttctgtagaatatagaaacgcaggctcaggt---cagtgtactgcagggtctat------------------------ctattggagtaaaaattttagtgc-atcttctgtagccatgacagcacct---gatacaggtatgtcttggtcagtca---gccagttctgtacggctcactgtaactttacagat------------tttacagtgtttgttacacattgttaca…
S_161	MF034379	1822	atgttggtgaagtcactgtttatagtgactc-ttttgtttgcacta--tgcagtgccgcttt-gt---ttgacaacaa---tgagactgtttactactaccagagtgccttccgaccatccactggctggcatatgcatgggggtgcttatgcagtagttaatgtttctgtagaatataaaaacgcaggctcaggt---caatgtactgcagggtctat------------------------ctattggagtaaaaattttactgc-atcttctgtagccatgacagcacct---gatacaggtatgtcttggtcagcca---gccagttttgtacggctcactgtaactttacagat------------tttacagtgtttgttacacattgttaca…
S_162	JX173488	1822	atgttggtgaagtcactgtttatagtgactc-ttttgtttgcacta--tgcagtgccgcttt-gt---ttgacaacaa---tgagactgtttactactaccagagtgccttccgaccatccactggctggcatatgcatgggggtgcttatgcagtagttaatgtttctgtagaatataaaaacgcaggctcaggt---caatgtactgcagggtctat------------------------ctattggagtaaaaattttactgc-atcttctgtagccatgacagcacct---gatacaggtatgtcttggtcagcca---gccagttttgtacggctcactgtaactttacagat------------tttacagtgtttgttacacattgttaca…
S_163	MF034381	1822	atgttggtgaagtcactgtttatagtgactc-ttttgtttgcacta--tgcagtgccgcttt-gt---ttgacaacaa---tgagactgtttactactaccagagtgccttccgaccatccactggctggcatatgcatgggggtgcttatgcagtagttaatgtttctgtagaatataaaaacgcaggctcaggt---caatgtactgcagggtctat------------------------ctattggagtaaaaattttactgc-atcttctgtagccatgacagcacct---gatacaggtatgtcttggtcagcca---gccagttttgtacggctcactgtaactttacagat------------tttacagtgtttgttacacattgttaca…
S_164	KU238171	1822	atgttggtgaagtcactgtttatagtgactc-ttttgtttgcacta--tgcagtgccgcttt-gt---ttgacaataa---tgaaaccgtttactactaccaaagtgccttcagaccatccactggctggcatatgcatgggggtgcttatgcagtagttaatgtttctgtagaatatagaaacgcaggctcaggt---caatgtactgcagggtctat------------------------ctattggagtaaaaattttagtgc-atcttctgtagccatgacagcacct---gatataggtatgtcttggtcagcca---gccagttctgtacggctcactgtaactttacagat------------tttacagtgtttgttacacattgttaca…
S_165	EU780077	1822	atgttggtgaagtcactgtttatagtgactc-ttttgtttgcacta--tgcagtgccgcttt-gt---ttgacaacaa---tgagactgtttactactaccagagtgccttccgaccatccactggttggcatatgcatgggggtgcttatgcagtagttaatgtttctgtagaatatagcaacgcaggcccaggt---caatgtactgcagggtctat------------------------ctattggagtaaaaattttagtgc-atcttctgtagccatgacagcacct---gatacaggtatgtcttggtcagcca---gccagttctgtacggctcactgtaactttacagat------------tttacagtgtttgttacacattgttaca…
S_166	KP259312	1822	atgttggtgaagtcactgtttatagtgactc-ttttgtttgcacta--tgcagtgccgcttt-gt---ttgacaacaa---tgagactgtttactactaccagagtgccttccgaccatccactggctggcatatgcatgggggtgcttatgcagtagttaatgtttctgtagaatatagcaacgcaggctcaggt---caatgtactgcagggtctat------------------------ctattggagtaaaaattttagtgc-atcttctgtagccatgacagcacct---gatacaggtatgtcttggtcagcca---gccatttctgtacggctcactgtaactttacagat------------tttacagtgtttgttacacattgttaca…
S_167	MK581207	1822	atgttggtgaagtcactgtttatagtgactc-ttttgtttgcacta--tgcagtgccgcttt-gt---ttgacaataa---tgagactgtttactactaccagagtgccttccgaccatccactggttggcatatgcatgggggtgcttatgcagtagttaatgtttctgtagaatatagcaacgcaggctcaggt---cagtgtactgcagggtctat------------------------ctattggagtaaaaattttagtgc-atcttctgtagccatgacagcacct---gatacaggtatgtcttggtcagcca---gccagttctgtacggctcactgtaactttacagat------------tttacagtgtttgttacacattgttaca…
S_168	MF101744	1822	atgttggtgaagtcactgtttatagtgactc-ttttgtttgcacta--tgcagtgccgcttt-gt---ttgacaataa---tgagactgtttactactaccagagtgccttccgaccatccactggttggcatatgcatgggggtgcttatgcagtagttaatgtttctgtagaatatagcaacgcaggctcaggt---cagtgtactgcagggtctat------------------------ctattggagtaaaaattttagtgc-atcttctgtagccatgacagcacct---gatacaggtatgtcttggtcagtca---gccagttctgtacggctcactgtaactttacagat------------tttacagtgtttgttacacattgttaca…
S_169	KY028748	1822	atgttggtgaagtcactgtttatagtgactc-ttttgtttgcacta--tgcagtgccgcttt-gt---ttgacaataa---tgagactgtttactactaccagagtgccttccgaccatccactggttggcatatgcatgggggtgcttatgcagtagttaatgtttctgtagaatatagcaacgcaggctcaggt---cagtgtactgcagggtctat------------------------ctattggagtaaaaattttagtgc-atcttctgtagccatgacagcacct---gatacaggtatgtcttggtcagtca---gccagttctgtacggctcactgtaactttacagat------------tttacagtgtttgttacacattgttaca…
S_170	KY028746	1822	atgttggtgaagtcactgtttatagtgactc-ttttgtttgcacta--tgcagtgccgcttt-gt---ttgacaataa---tgagactgtttactactaccagagtgccttccgaccatccactggttggcatatgcatgggggtgcttatgcagtagttaatgtttctgtagaatatagcaacgcaggctcaggt---cagtgtactgcagggtctat------------------------ctattggagtaaaaattttagtgc-atcttctgtagccatgacagcacct---gatacaggtatgtcttggtcagtca---gccagttctgtacggctcactgtaactttacagat------------tttacagtgtttgttacacattgttaca…
S_171	KY028743	1822	atgttggtgaagtcactgtttatagtgactc-ttttgtttgcacta--tgcagtgccgcttt-gt---ttgacaataa---tgagactgtttactactaccagagtgccttccgaccatccactggttggcatatgcatgggggtgcttatgcagtagttaatgtttctgtagaatatagcaacgcaggctcaggt---cagtgtactgcagggtctat------------------------ctattggagtaaaaattttagtgc-atcttctgtagccatgacagcacct---gatacaggtatgtcttggtcagtca---gccagttctgtacggctcactgtaactttacagat------------tttacagtgtttgttacacattgttaca…
S_172	KY028747	1822	atgttggtgaagtcactgtttatagtgactc-ttttgtttgcacta--tgcagtgccgcttt-gt---ttgacaataa---tgagactgtttactactaccagagtgccttccgaccatccactggttggcatatgcatgggggtgcttatgcagtagttaatgtttctgtagaatatagcaacgcaggctcaggt---cagtgtactgcagggtctat------------------------ctattggagtaaaaattttagtgc-atcttctgtagccatgacagcacct---gatacaggtatgtcttggtcagtca---gccagttctgtacggctcactgtaactttacagat------------tttacagtgtttgttacacattgttaca…
S_173	MK581208	1822	atgttggtgaagtcactgtttatagtgactc-ttttgtttgcacta--tgcagtgccgcttt-gt---ttgacaataa---tgagactgtttactactaccagagtgccttccgaccatccactggttggcatatgcatgggggtgcttatgcagtagttaatgtttctgtagaatatagcaacgcaggctcaggt---cagtgtaccgcagggtctat------------------------ctattggagtaaaaattttagtgc-atcttctgtagccatgacagcacct---gatacaggtatgtcttggtcagtca---gccagttctgtacggctcactgtaactttacagat------------tttacagtgtttgttacacattgttaca…
S_174	KY047602	1822	atgttggtgaagtcactgtttatagtgactc-ttttgtttgcacta--tgcagtgccgcttt-gt---ttgacaataa---tgagactgtttactactaccagagtgccttccgaccatccactggttggcatatgcatgggggtgcttatgcagtagttaatgtttctgtagaatatagcaacgcaggctcaggt---cagtgtactgcagggtctat------------------------ctattggagtaaaaattttagtgc-atcttctgtagccatgacagcacct---gatacaggtatgtcttggtcagtca---gccagttctgtacggctcactgtaactttacagat------------tttacagtgtttgttacacattgttaca…
S_175	KY028744	1822	atgttggtgaagtcactgtttatagtgactc-ttttgtttgcacta--tgcagtgccgcttt-gt---ttgacaataa---tgagactgtttactactaccagagtgccttccgaccatccactggttggcatatgcatgggggtgcttatgcagtagttaatgtttctgtagaatatagcaacgcaggctcaggt---cagtgtactgcagggtctat------------------------ctattggagtaaaaattttagtgc-atcttctgtagccatgacagcacct---gatacaggtatgtcttggtcagtca---gmcagttctgtacggctcactgtaactttacagat------------tttacagtgtttgttacacattgttaca…
S_176	MG233398	1822	atgttggtgaagtcactgtttatagtgactc-ttttgtttgcacta--tgtagtgccgctct-gt---ttgataataa---tcaggccgtttactactaccaaagtgctttccgaccatctagtggctggcataagcatgggggtgcttatgcagtagctaatgtttctttagaatatgctaacgcaggctcatctacacactgtactgcaggggctat------------------------ttattggagtaaaaattttactgc-atcttctgtagccatgacagcacct---ggtacaggtatgtcttggtcaactg---ctcaattttgtacggcgcactgtaacttttcggat------------tttacagtgttcgttacacattgttata…
S_177	KU238176	1822	atgttggtgaagtcactgtttatagtgactc-ttttgtttgcacta--tgtagtgccgctct-gt---ttgataataa---tcagaccgtttactactaccaaagtgctttccgaccatctaatggctggcataagcatgggggtgcttatgcagtagttaatgtttctttagaatatgctaacgcaggctcatctagcgaatgtactgcaggggctat------------------------ttattggagtaaaaattttactgc-atcttctgtagccatgacagcacct---ggtacaggtatgtcttggtcaacta---gtcaattttgtacggcgcactgtaacttctcggat------------tttacagtgttcgttacacattgttata…
S_178	MG013972	1822	atgttggtgaagtcactgtttatagtgactc-ttttgtttgcacta--tgtagtgccgctct-gt---ttgataa------tcagaccgtttactactaccaaagtgctttccgaccatctagtggctggcataagcatgggggtgcttatgcagtagctaatgtttctttagaatatgctaacgcaggctcatctgaacactgtactgcaggggctat------------------------ttattggagtaaaaattttactgc-atcttctgtagccatgacagcacct---ggtacaggtatgtcttggtcaacta---ctcaattttgtacggcgcactgtaacttctcggat------------tttacagtgttcgttacacattgttata…
S_179	MG013973	1822	atgttggtgaagtcattgtttatagtgactc-ttttgttggcagca--cgtagtaccgctgt-gt---ttgatgataa---tcagaccgtttactactaccaaagtgctttccgaccatctagtggctggcataagcatgggggtgcttatgcagtagctaatgtttctttagaatatgctaacgcaggctcatctgaacactgtactgcaggggctat------------------------ttattggagtaaaaattttactgc-atcttctgtagccatgacagcacct---ggtacaggtatgtcttggtcaacta---ctcaattttgtacggcgcactgtaacttctcggat------------tttacagtgttcgttacacattgttata…
S_180	KF809795	1822	atgttggggat--cactctttctagtgactcattttgtgtgcacta--tgtagtgtgctttg------ttgacgggaa---ttcttacgtgtactactaccaaagcgcctttaggccacctaatggttggcatttacatggaggtgcttatgccgtactaaatgtttctgaggaa---aatagtactgttactgcaacagaatgtactacgggtattat------------------------tagtggtggtcacagttttaatgc-ttcatctgtagctatgacagcacca---tctttaggtatgggttggtctagga---tgcagttttgtacggcctattgtaatttttctgat------------tttacagtgtttgttacgcattgttttg…
S_181	KF757447	1822	atgttggtgaagtctctgtttatagtgactc-tgttgtgtgcactatgtgtagtgcaaagctggt---atggtgatag------ttacgtctactactaccaaagtggctttaggccacctactggttggcatttacatggaggtgcttatgccgtagtaaatgtttctgaggaa---aatagtactgttactgcaacagtatgtactacgggtattat------------------------tagtggtggtcgcagttttaatgc-ttcatctgtagctatgacagcacca---tcttcaggtatgggttggtctaaga---cgcagttttgtacggcttattgtaacttctctgat------------attacagtgtttgttacacattgttttg…
S_182	KF757450	1822	atgttggtaacacctcttttactagtgactc-ttttgtgtgcacta--tgtagtgcaaagct-gt---atggtgatag------ttacgtctactactaccaaagtggctttaggccacctactggttggcatttacatggaggtgcttatgccgtagtaaatgtttttgaggaa---aatagtactgttactgcaacagaatgtactacgggtattat------------------------tagtggtggtcgcagttttaatgc-ttcatctgtagctatgacagcacca---tcttcaggtatgggttggtctaaga---cgcagttttgtacggcttattgtaacttctctgat------------attacagtgtttgttacacattgttttg…
S_183	KF757451	1822	atgttggtaacacctcttttactagtgactc-ttttgtgtgcacta--tgtagtgctgtttt-gt---atgacaatgg---ttcttacgtttactactacaaaagtgcctttaggccatttaatggttggcatttacatggaggtgcttatgccgtagtaaatgtttttgatggaaccaatagtactgttactgcaacagaatgtactacgggtattat------------------------tagtggtggtcgcagttttaatgc-ttcatctgtagctatgacagcacca---tctttaggtatgggttggtctaaga---cgcagttttgtacggcttattgtaacttctctgat------------attacagtgtttgttacacattgctttg…
S_184	KF809791	1822	atgttggtaactcctctttcactagtgactc-ttttgtgtgcacta--tgtagtgctgcttt-gt---ttgacgggaa---ttcttacgtgtactactaccaaagcgcctttaggccatttgatggttggcatttacatggaggtgcttatgccgtagtaaatgtttctgaggaa---aatagtactgttactgcaacagaatgtactacgggtattat------------------------tagtggtggccacagttttaatgc-ttcatctgtagctatgacagcacca---tctttaggtatgggttggtctaaga---tgcagttttgtacggcttattgtaatttctctgat------------tttacagtgtttgttacgcattgttttg…
S_185	KF809796	1822	atgttggtaacacctcctttactagtgactc-ttttgtgtgcacta--tgtagtgctgcttt-gt---atgacagtga---ttcttacgtgtactactaccaaagcgcttttaggccaccttctggttggcatttacatggaggtgcttatgccgtagtaaatgtttctgtggaa---aatagtactgtcactgcaacagaatgtactacgggtattat------------------------tagtggtggtcacagttttaatgc-ttcatctgtagctatgacagcacca---tctttaggtatggcttggtctaaga---cacagttttgtacggcttattgtaacttctctgat------------attacagtgtttgttacacattgttttg…
S_186	EU925393	1822	atgttggcattacgtcttttacaagtgactc-ttttgtttgcacta--tgtagtgctgcttt-gt---atgacaaagg---ttcttatgtttactactaccaaagtgcctttagaccaccagatggttggcatttacaagggggtgcgtatgcagtagttaattctactaattactctaataatgcaggcaaggcaccactatgtactggtggtttgct------------------------tacagatgtttacaacaacacagc-tgctgctatatctatggtagcaccg---gcttcaggtatgagttggtctacat---cacagttttgtactgctcattgtagattctcagac------------cttactgtgtttgttacgcactgttata…
S_187	EU694402	1822	atgttggggaagtcactgtttttagtgacca-ttttgtgtgcacta--tgtagtgcaaattt-gt---ttgatgataa------gtatgtttattactaccaaagtgcctttagaccaccagatggttggcatttacaagggggtgcgtatgcagtagttaattctactaatcatactaataatgcaggcactgcattactatgtactggtggtttgct------------------------tacagatgtttacaacaacacagc-tgatgctatatctatggtagcaccg---gcttcaggtatgagttggtctacat---cacagttttgtactgctcattgtagattctcagac------------cttactgtgtttgttacgcactgttata…
S_188	KP085595	1822	atgttggggaagtcactgtttttagtgacca-ttttgtgtgcacta--tgtagtgcaaattt-gt---ttggtgataa------gtatgtttattactaccaaagtgcctttagaccaccagatggttggcatttacaagggggtgcttatgcagtagttaattctactagtcattctaataatgcaggcactgcaccactatgtactggtggtttgct------------------------tacagatgtttacaacaacacagc-tgatgctatatctatggtagcaccg---gcttcaggtatgagttggtctacat---cacagttttgtactgctcattgtagatttttagac------------gttactgtgtttgttacgcactgttata…
S_189	KM660636	1822	atgttggggaagtcactgtttttagtgacca-ttttgtgtgtacta--tgtagtgcaaattt-gt---ttggtgataa------ttatgtttactactaccaaagtgcctttagaccaccaaatggttggcatttacaagggggtgcttatgcagtagttaattccactaattactctaataatgcaggccatgac---agatgtactggtggtttgct------------------------tacagatgtttacaacaacagcgc-tgctgctatatctatggtagcaccg---gcttcaggtatgagttggtctacat---cacagttttgtactgctcattgtagattttcagaa------------gttactgtgtttgttacgcactgttata…
S_190	JN160805	1822	atgttggggaagtcactgtttttagtgacta-ttttgtttgcacta--tgtagtgcaaattt-gt---ttgatcataa------ttatgtttactactaccaaagtgcctttagaccatcaaatggttggcatttacaagggggtgcgtatgcagtagttaattctactagtcactttaataatgcaggcgctgcatcagtatgtactggtggtttgct------------------------tacagatgtttacaacaacacagc-tgctgctatatctatggtagcaccg---gcttcaggtatgagttggtctacat---cacagttttgtactgctcattgtagattctcagac------------tttactgtgtttgttacgcactgttata…
S_191	KP085597	1822	atgtcggggaagtcactgtttttagtgatca-ctttgtgtgcacta--tgtagtgcaaattt-gt---ttgatgataa------gtatgtttactactaccatagtgcctttagaccaccaaatggttggcatctacaaggtggtgcgtatgcagtagttaattctactagttacactaataatgcaggcgctgcaccattatgtattggtggtttgct------------------------tacagaagtttacaacaacacagc-tgatgctatatctatggtagcaccg---gctccaggtatgagttggtctacat---cacagttttgtactgctcattgtaaattctcagac------------cttactgtgtttgttacgcactgttata…
S_192	FN182272	1822	atgttgggagcaccagccttactactgactc-ttttgtgtgcgcta--tgtagtgctaatttgat-------tggtga---ttcttatgtttactactaccagagtgagtttagaccacctgatggttggaatttacatggtggtgcttacgcagtagttagtacttttaatgaaaccaacactgc---cacacagtcggagtgcacagttggtgttat------------------------taaaggtggtcgtgattttaatgc-ttcttctgtagctattactgcacca---ccttcaggtatggcctggtcaaaat---ctcaattttgtacagcgcattgtaattttagcgat------------attacagtgtttgtaacacattgtttta…
S_193	FN430415	1822	atgttgggagcaccgcttttactactgactc-ttttgtgtgcgcta--tgtagtgctaatttgat-------tggtga---ttcttatgtttactactaccagagtgagtttagaccacctgatggttggaatttacatggtggtgcttacgcagtagttagtactcttaatgaaaccaacaatgctggcacacagcaggggtgtacagttggtgttat------------------------taaaggtggccatggttttaatgc-ttcttctgtagccattactgcccca---ctttcaggtatggcctggtcaaaat---cccaattttgtacagcgcattgtaattttagtgat------------attacagtgtttgtaacacattgtttta…
S_194	FN182266	1822	atgctgggaacaccaattttactactgactc-tcttgtgtgcgcta--tgtagtgctaatttgat-------tggtga---ttcttatgtttactactaccagagtgagttcagaccacctgatggttggaatttacatggtggtgcttatgcagtagttagtacttttaatgaaaccaacactgc---cacacagtcggagtgcacagttggtgttat------------------------taaaggtggtggtggttttaatgc-ttcttctgtagctattactgcacca---ccttcaggtatggcctggtcaaaat---ctcaattttgtacagcgcattgtaattttagtgat------------attacagtgtttgtaacacattgtttca…
S_195	FN182268	1822	atgttgggaacaccaattttattactgactc-tcttgtgtgcgcta--tgtagtgctaatttgat-------tggtga---ttcttatgtttactactaccagagtgagtacagaccacctaatggttggcatttacatggtggtgcttatgcagtagttagtactgttaatcaaactagcaatgt---cacacagtcggagtgcacagttggtgttat------------------------taaaggtggtcgtgattttaatgc-ttcttctgtagctattaccgcacca---ccttcaggtatggcctggtcaaaat---ctcaattttgtacagcgcattgtaattttagtgat------------gttacagtgtttgtaacacattgtttta…
S_196	FN182243	1822	atgttgggaacaccaattttactactgactc-tcttgtgtgcgcta--tgtagtgctaatttgat-------tggtga---ttcttatgtttactactaccagagtgagtacagaccacctaatggttggcattcacatggtggtgcttatgcagtagttagtactgttaatcaaactagcactgt---cacacagtcggagtgcacagttggtgttat------------------------taaaggtggtcgtgattttaatgc-ttcttctgtagctattaccgcacca---ccttcaggtatggcctggtcaaaac---ttcaattttgtacagcgcattgtaattttagtgat------------gttacagtgtttgtaacacattgtttta…
S_197	FN182270	1822	atgttgggaacatcagccttactactgactc-ttttgtgtgcgcta--tgtagtgctaatttgat-------tggtga---ttcttatgtttactactaccagagtgagtttagaccacctgacggttggaatttacatggtggtgcttacgcagtagttaatacttctaaagaaaccagcactgt---cacacagcaggtgtgcacacttggtgttat------------------------tggacgtagtagagcttttaatgc-ttcttctgtggctattactgcacca---ccgtcaggtatggcctggtcaggat---ctcaaatttgtacagcgcattgtaattttagtgat------------attacagtgtttgtaacacattgtttta…
S_198	FN182269	1822	atgttgggaacatcagccttactactgactc-ttttgtgtgcgcta--tgtagtgctaatttgat-------tggtga---ttcttatgtttactactaccagagtgagtttagaccacctgacggttggaatttacatggtggtgcttacgcagtagttaatacttctaaagaaaccagcactgt---cacacagcaggtgtgcacaactggtgttat------------------------tggacgtagtagagcttttaatgc-ttcttctgtggctattactgcacca---ccgtcaggtatggcctggtcaggat---ctcaaatttgtacagcgcattgtaattttagtgat------------attacagtgtttgtaacacattgtttta…
S_199	MN599049	1822	atgttggggaagtcactgtttttagtgacca-ttttgtttgcacta--tgtagtgctaattt-at---atgataataa---ttcttttgtgtattactaccagagtgcttttaggccaggacttggttggcatttacatggaggtgcttatgcagtagttaatgtgtcttctgaaactaataatgcaggctcctcatcttcttgcactgctggtgctat------------------------ttattggagtaaaaattttagtgc-agcttctgtagccatgactgcacca---gattctggtatgttatggtctgcaa---accaattttgtacggcccactgcaattttactagt------------tttacagtgtttgttacacattgtttta…
S_200	GU301925	1822	atgttggggaagtcactgtttttagtgacca-ttttgtttgcacta--tgtagtgctaattt-at---atgataataa---ttcttttgtgtattactaccagagtgcttttaggccaggacttggttggcatttacatggaggtgcttatgcagtagttaatgtgtcttctgaaactaataatgcaggctcctcatcttcttgcactgctggtgctat------------------------ttattggagtaaaaattttagtgc-agcttctgtagccatgactgcacca---gattctggtatgttatggtctgcaa---accaattttgtacggcccactgcaattttactagt------------tttacagtgtttgttacacattgtttta…
S_201	GU437858	1822	atgttggggaagtcactgtttttagtgacca-ttttgtttgcacta--tgtagtgctaattt-at---atgataataa---ttcttttgtgtattactaccagagtgcttttaggccaggacttggttggcatttacatggaggtgcttatgcagtagttaatgtgtcttctgaaactaataatgcaggctcctcatcttcttgcactgctggtgctat------------------------ttattggagtaaaaattttagtgc-agcttctgtagccatgactgcacca---gattctggtatgttatggtctgtaa---accaattttgtacggcccactgcaattttactagt------------tttacagtgtttgttacacattgtttta…
S_202	GU437864	1822	atgttggggaagtcactgtttttagtgacca-ttttgtttgcacta--tgtagcgctaattt-at---atgataataa---ttcctttgtgtattactaccagagtgcttttaggccaggacctggttggcatttacatggaggtgcttatgcagtagttaatgtgtcttctgaaactaataatgcaggcccctcatcttcttgcactgctggtgctat------------------------ttattggagtaaaaattttagtgc-agcttctgtagccatgactgcacca---gatcctggtatgttatggtctgtaa---accaattttgtacggcccactgcaattttactagt------------tttacagtgtttgttacacattgtttta…
S_203	KM660631	1822	atgttggggaagtcaatgtttttagtgacca-ttttgtttgcacta--tgtagtgctaattt-at---atgataataa---ttcttttgtgtattactaccagagtgcttttaggccaggacctggttggcatttacatggaggtgcttatgcagtagttaatgtgtcttctgaaactaataatgcaggctcctcatcttcttgcactgctggtgctat------------------------ttattggagtaaaaattttagtgc-agcttctgtagccatgactgcacca---gattctggtatgtcatggtctgtaa---aacaattttgtacggcccactgcaattttactagt------------tttacagtgtttgttacacattgtttta…
S_204	KM660634	1822	atgttggggaggtcactgtttctagtgacca-ttttgtttgcacta--tgtagtgctaattt-at---atgacaacgg---ctcttttgtgtattactaccagagtgcttttaggccaggatctggttggcatttacatgggggtgcttatgcagtagttaatgtgtcttctgaaactaataatgcaggctcctcatctacttgcactgttggggctat------------------------ttattggagtagaaattttagtgc-agcttctgtagccatgactgcacca---aatcttggtatgtcatggtctgctt---cgcaattttgtacggcccactgcaattttactagt------------tttacagtgtttgttacacattgtttta…
S_205	AY027541	1822	atgttggtaacacctcttttattagtgactc-ttttgtgtgcacta--agtagtgccacttt-gt---atgacaatga---ttcttatgtgtactactaccaaagtgcctttaggccaccaggaggttggcacttacatggaggtgcttatgcagtagttaatgtttcaacagaatataataatgcaggtgacaagtccgagtgcactgttggtgctat------------------------tgcttggagtaagaatttcagtgc-agcctctgtagctatgactgcacca---ccatctggtatgttatggtcaggta---ctgagttttgtacggctcactgtaattttactaat------------tttgtagtgtttgttacacattgttaca…
S_206	KM660635	1822	atgttggtgaagtcactgtttatagtgacca-ttttgtttgcacta--tgtagtgctatttt-gt---atgacaataa---tacttatgtttactactactcaagcgcctttaggccatctgcagggtggcatttacatggaggtgcttatgcagtagttaatgtgtctcaagaacccaataacgcaggctcatctggagagtgtactgcaggagctat------------------------ttattggagtaaaaattttagtgc-atcttcagtagccatgacggcacca---agtagtggtatgtcgtggtctactt---cacaattttgtacggctcactgtaattttacaaat------------tttgtagtgtttgtcacacattgttata…
S_207	KX640829	1822	atgttggggaagtcactgtttttagtgacca-ttttgtgtgcgcta--tgtagtgcaaatct-gt---ttgatgttga---taattatgtgtactactaccaaagtgcctttaggcctccagatgggtggcatttgcaagggggtgcttatgcagtagtgaattccactaattatactaataatgcaggttctgcaagagagtgcactgttggtgttat------------------------taaggacgtttataatcaaagtgc-ggctgctatagctatgacagcacct---cttcagggcatggcttggtctaagt---cacaattttgtagtgcacactgtaacttttctgaa------------attacagtctttgtcacacattgttata…
S_208	JX291989	1822	atgttgggaaagtcactgtttttagtgacca-gtttgtgtgcgcta--tgtagtgcaaattt-gt---ttggtga------taattatgtgtactactaccaaagtgcctttaggccaccagatgggtggcatttgcaagggggtgcttatgcagtagtgaattctactaattatactaataatgcaggttctgcaagtgagtgcactgttggtgttat------------------------taaggacgtttataatcaaagtgc-ggctgctatagctatgacagcacct---cttcagggtatgacttggtctaagt---cacagttttgtagtgcacactgtaacttttctgaa------------attacagtctttgtcacacattgttata…
S_209	KY407556	1822	atgtcggggaagtcactgtttttagtgacca-ttttgtttgcactg--tgtagtgcaaattt-gt---ttcattctga---taattatgtgtactactatcaaagtgcctttagaccaccaaatggatggcatttgcaagggggtgcttatgcagtagtgaattctactactaaatttaataatgcaggccccgctagtgagtgttctgtaggtgttctttttaattatactaacggaaa---cgacgttggttataataatagtgc-ttcttctatagccatgacagcaccg---ttgtctggtatgtcttggtctaaat---cacaattttgtactgcccactgtaacttttcggat------------tttacagtgtttgttacacattgttttg…
S_210	KY407558	1822	atgtcggggaagtcactgtttttagtgacca-ttttgtttgcactg--tgtagtgcaaattt-gt---ttcattctga---taattatgtgtactactatcaaagtgcctttagaccatcaaatggatggcatttgcaagggggtgcttatgcagtagtgaattctactactaaatctaataatgcaggccccgctagtgagtgttctgtaggtgttctttttaattatactaacggaaa---cgacgttggttataataatagtgc-ttcttctatagccatgacagcaccg---ttgtctggtatgtcttggtctaaat---cacaattttgtactgcccactgtaacttttcggat------------tttacagtgtttgttacacattgttttg…
S_211	AF352831	1822	atgttggcaacacctcttttactagtgactc-ttttgtgtgcacta--tgtagtgctacttt-gt---atgacaat------tcttacgtgtactactatcaaagcgctttcaggccatttggtggttggcacttacacggaggggcttataaagtagttaatgtttctaatgaaactaatgcccccggctctact------tgcatagctggtgccat------------------------tggttttagcaagaatcttagtgc-tgcttctgtagccatgactgcacca---catagtggtatgtcgtggtctgttc---agcaattttgcacggctcactgtaattttactcat------------tttacagtgtttgttacacattgttata…
S_212	AF520606	1822	atgttggtgaagtcactgtttctagtgacca-ttttgtttgcacta--tgtagtgctaattt-at---atgacaatga---atcttttgtgtactattaccaaagtgccttcagaccacctaatggctggcatttacatggaggtgcttatgaagtgattaacactactgaggaatttaataatgcaggttcaaattctggatgtactgctggtgctat------------------------ttcttggagtaagaacttttctgc-tgcttctgtagccatgactgcacca---catagtggtatgtcgtggtctgttc---agcaattttgcacggcgcactgtaattttacttat------------tttacagtgtttgttacacattgttata…
S_213	AY789947	1822	atgttggtaacacctcttttactagtgactc-ttttgtttgcacta--tgtagtgctgcttt-gt---atgacaatag---ttcttacgtttactactaccaaagtgccttcagaccacctaatggctggcatttacatggaggtgcttatgaagtgattaacactactgaggaatttaataatgcaggttcaaattctgaatgtactgctggtgctat------------------------ttcttggagtaagaatttttctgc-tgcttctgtagccatgactgcacca---cataatggtatgtcgtggtctgttc---agcaattttgcacggcgcactgtaattttacttat------------tttacagtgtttgttacacattgttata…
S_214	L14069	1822	atgtcggtacgacctcttttgctagtgacgt-gtttgttagcacta--ggtagtgctagttt-gc---ttaataatga---ttcttatgtgtactactaccaaagcgccttcagaccacctaatggttggcatttacatggaggggcttataaagtagttaatgtttctgaggaatataataatgcacctggcaattctggttgtgtggctggtgccat------------------------tttttggagcaagaattttagtgc-tgcttctgtagccatgattgcacca---catagtggtatgtcgtggtctgtcc---agcaattttgcacggctcactgtaattttactcat------------tttacagtgtttgttacacattgtttta…
S_215	L14070	1822	atgtcggtacgacctcttttgctagtgacgt-gtttgttagcacta--ggtagtgctagttt-gc---ttaataatga---ttcttatgtgtactactaccaaagcgccttcagaccacctaatggttggcacttacatggaggggcttataaagtagttaatgtttctgaggaatataataatgcacctggcaattctggttgtgtggctggtgccat------------------------tttttggagcaagaatcttagtgc-tgcttctgtagccatgattgcacca---catagtggtatgtcgtggtctgtcc---agcaattttgcacggctcactgtaattttactcat------------tttacagtgtttgttacacattgtttta…
S_216	GU393334	1822	atgtcggtacgacctcttttgctagtgacgt-gtttgttagcacta--ggtagtgctagttt-gc---ttaataatga---ttcttatgtgtactactaccaaagcgccttcagaccacctaatggttggcacttacatggaggggcttataaagtagttaatgtttctgaggaatataataatgcacctggcaattctggttgtgtggctggtgccat------------------------tttttggagcaagaatcttagtgc-tgcttctgtagccatgattgcacca---catagtggtatgtcgtggtctgtcc---agcaattttgcacggctcactgtaattttactcat------------tttacagtgtttgttacacattgtttta…
S_217	GQ229245	1822	atgtcggtacgacctcttttgctagtgacgt-gtttgttatcacta--ggtagtgctagtgt-gc---ttaataatga---ttcttatgtgtactactaccaaagcgccttcagaccacctaatggttggcacttacatggaggtgcttataaagtagttaatgtttctgaggaatataataatgcacctggcaattctggttgtgttgctggtgccat------------------------tttttggagcaagaattttagtgc-tgcttctgtagccatgactgcacca---catagtggtatgtcgtggtctgtta---agcaattttgcacggctcactgtaattttactcat------------tttacagtgtttgtcacacattgttata…
S_218	KC577394	1822	atgttggagaagtcactgtttgtagtgacct-ttttgtttgcacta--tgtagtgctaattt-gt---atgataataa---ttcttatgtttactactatcaaagtgctttcaggcctagtacgggttggcacttacatgggggtgcttatgcagtagttaatgtttttcaggaatacaataatgcaggtacagctgcacagtgctctattggtacaat------------------------tggttggagtaagaacttttctgc-ttcttctgtgtctatgacagcacca---ttacctggtatgtcttggtctgctg---acaaattttgcacggctcattgtaatttcactgat------------attacagtgtttgttacacactgcttta…
S_219	AY251816	1822	atgttggagaagtcactgtttgtagtgacct-ttttgtttgcacta--tgtagtgctaattt-gt---atgataataa---ttcttatgtttactactatcaaagtgctttcaggcctagtacgggttggcacttacatgggggtgcttatgcagtagttaatgtttttcaggaatacaataatgcaggtacagctgcacagtgctctattggtacaat------------------------tggttggagtaagaacttttctgc-ttcttctgtgtctatgacagcacca---ttacctggtatgtcttggtctgctg---acaaattttgcacggctcattgtaatttcactgat------------attacagtgtttgttacacactgcttta…
S_220	L18988	1822	atgttggtgaagtcactgtttgtagtgacct-ttttgtttgcacta--tgtagtgctaattt-gt---atgataataa---ttcttatgtttactactatcaaagtgctttcaggcctagtacgggttggcacttacatgggggtgcttatgcagtagttaatgtttttcaggaatacaataatgcaggtacagctgcacagtgctctattggtacaat------------------------tggttggagtaagaacttttctgc-ttcttctgtgtctatgacagcacca---ttacctggtatgtcttggtctgctc---acaaattttgcacggctcattgtaatttcactgat------------attacagtgtttgttacacactgcttta…
S_221	U29453	1822	atgttggtgaagtcactgtttatagtgactc-ttttgtttgcacta--tgtagtgctaattt-gt---atgataatga---tacttatgtctactactaccaaagtgccttcagaccatcacgtggttggcatttacatgggggtgcttacgcagtagttaatacttctatagaaaccaataatgcaggttctaaccatgaatgtactgctggtgctat------------------------tgcttggagtaagaatttttctgc-agcttctgtagctatgacagcaccg---cttgatggcatgtcatggtctgctt---cgcaattttgtacagcccactgtaatttttcaaac------------attgtagtctttgttacacattgtttta…
S_222	U29522	1822	atgttggtgaagtcactgtttatagtgactc-ttttgtttgcacta--tgtagtgctaattt-gt---atgataatgg---taattacgtttactactaccaaagtgccttcagaccatcaggtggttggcatttacatggaggtgcttatgcagtagtaaatgtttcgcaagaaaccagtaatgcaggaggctcttctcaatgcataactggtgctat------------------------acattggagtaagaattttagtgc-ttcttctgtagctatgacagcaccg---tctaacggtatggaatggtcaagtt---cgcaattttgtacggctcactgcaatttttcaaac------------attgtagtctttgttacacattgtttta…
S_223	AY775551	1822	atgttggtgaagtcactgtttatagtgactc-ttttgtttgcacta--tgtagtgctaattt-gt---atgataatgg---taattacgtttactactaccaaagtgccttcagaccatcaggtggttggcatttacatggaggtgcttatgcagtagtaaatgtttcgcaagaaaccagtaatgcaggaagctcttctcaatgcataactggtgctat------------------------acattggagtaagaattttagtgc-ttcttctgtagctatgtcagcaccg---tctaacggtatggaatggtcaagtt---cgcaattttgtacggctcactgcaatttttcaaac------------attgtagtctttgttacacattgtttta…
S_224	AY839140	1822	atgttggtgaagtcactgtttatagtgactc-ttttgtttgcacta--tgtagtgctaattt-gt---atgataatgg---taattacgtttactactaccaaagtgccttcagaccatcaggtggttggcatttacatggaggtgcttatgcagtagtaaatgtttcgcaagaaaccagtaatgcaggaagctcttctcaatgcataactggtgctat------------------------acattggagtaagaattttagtgc-ttcttctgtagctatgacagcaccg---tctaacggtatggaatggtcaagtt---cgcaattttgtacggctcactgcaatttttcaaac------------attgtagtctttgttacacattgtttta…
S_225	DQ490215	1822	atgttggtgaagtcactgtttatagtgactc-tttcgtttgcacta--tgtagtgctaattt-gt---atgatgaggg---taattacgtttactactaccaaagtgccctcagaccatcaggtggttggcatttacatggaggtgcttatgcagtagtaaatgtttcgcaagaaaccaataatgcaggcagctcttctcaatgcatagctggtgctat------------------------acattggagtaagaattttagtgc-ttcttctgtagctatgacagcaccg---tctaacggtatggaatggtcaagtt---cgcaattttgtacggctcactgcaatttttcagac------------attgtagtctttgttacacattgtttta…
S_226	DQ490205	1822	atgttggtgaagtcactgtttatagtgactc-tttcgtctgcacta--tgtagtgctaattt-gt---atgatgaggg---taattacgtttactactaccaaagtgccttcagaccatcaggtggttggcatttacatggaggtgcttatgcagtagtaaatgtttcgcaagaaaccaataatgcaggcagctcttctcaatgcatagctggtgctat------------------------acattggagtaagaattttagtgc-ttcttctgtagctatgacagcaccg---tctaacggtatggaatggtcaagtt---cgcaattttgtacggctcactgcaatttttcagac------------attgtagtctttgttacacattgtttta…
S_227	AF151953	1822	atgttggaacgaccgcttttattagtgactc-ttttgtgtgcacta--tgtagtgccaattt-gt---ttgataatcg---ttcttatgtttactactaccaaagtgccttcagacctagttatggttggcatttacatggaggtgcttatgcagtagtaaatgttactgaagaaccaaataatgcaggtggtgcagaggagtgtacagccggagctat------------------------ttcttggagtaaaaatttcagtgc-tgcttctatagctatgacagcacca---cctgccggtatgcggtggtctacct---ctgcattttgcacggctcactgtaattttactgat------------tttacagtgtttgttacacattgtttta…
S_228	U29519	1822	atgttggaacgaccgcttttattagtgactc-ttttgtgtgcacta--tgtagtgccaattt-gt---ttgataatcg---ttcttatgtttactactaccaaagtgccttcagacctagttatggttggcatttacatggaggtgcttatgcagtagtaaatgttactgaagaaccaaataatgcaggtggtgcagaggagtgtacagccggagctat------------------------ttcttggagtaaaaatttcagtgc-tgcttctgtagctatgacagcacca---cctgccggtatgcggtggtctacct---ctgaattttgcacggctcactgtaattttactgat------------tttacagtgtttgttacacattgtttta…
S_229	JQ250818	1822	atgttggaacgaccgcttttattagtgactc-ttttgtgtgcacta--tgtagtgccaattt-gt---ttgataatcg---ttcttatgtttactactaccaaagtgccttcagacctagttatggttggcatttacatggaggtgcttatgcagtagtaaatgttactgaagaaccaaataatgcaggtggtgcagaggagtgtacagccggagctat------------------------ttcttggagtaaaaatttcagtgc-tgcttctgtagctatgacagcacca---cctgccggtatgcggtggtctacct---ctgaattttgcacggctcactgtaattttactgat------------tttacagtgtttgttacacattgtttta…
S_230	U29520	1822	atgttggaacgaccgcttttattagtgactc-ttttgtgtgcacta--tgtagtgccaattt-gt---ttgataatcg---ttcttatgtttactactaccaaagtgccttcagacctagttatggttggcatttatatggaggtgcttatgcagtagtaaatgttactgaagaaccaaataatgcaggtggtgcagagcagtgtacagccggagctat------------------------ttcttggagtaaaaatttcagtgc-tgcttctgtagctatgacagcacca---cctgccggtatgcggtggtctacct---ttgaattttgcacggctcactgtaattttactgat------------tttacagtgtttgttacacattgtttta…
S_231	U29523	1822	atgttggtgaagtcactgtttatagtgactc-ttttgtctgcacta--tgtagtgctaattt-gt---atgataatgg---tacttatgtttactactaccaaagtgcctttagaccttcttttggttggcatttacatggaggcgcttatgcagtagttaatgtgactacagaatttaataatgcaggcagcgcacagtcctgtactgctggtgctat------------------------tggttggagtaagaattttagtgc-tgcttctgtagctatgacagcaccg---cctgccggtatgtcttggtctacta---atgcattctgcacagctcactgtaattttactgat------------cttgtagtgtttgttacacattgttata…
S_232	JQ764816	1822	atgctggtgaagtcactgtttatagtgactc-ttttgtttgcacta--tgtagtgctaattt-at---atgatactga---taattacgtttactactatcagagtgcttttaggccttcaggtggttggcatttgcaggggggcgcttatgcagtagttaatgtttcttctgaaaataacaatgcaggtacagcgcctgtgtgtataggtggtagtct------------------------ccaaggcagccgtgtagttaatgc-ttcttctatagctatgactgcacct---ggtgacggtatgacttggtctacat---cacaattttgtactgcacactgcaatttttcgcac------------gttacagtgtttgttacacattgttata…
S_233	DQ646405	1822	atgttggtgaagtcactgtttttagcgactc-ttttgtttgcacta--tctagtgctacttt-gt---atgataatga---tacgtacgtttactactaccagagcgccttcagaccgtctaatggttggcatttacatggtggcgcttatgcagtagtaaatgtttcttcacaacctaacaatgcaggtacagcttcagaatgcactgttggtattat------------------------tagtggtgatacagttgttaatgc-ctcttctatagctatgacagcacctgtaggtcaaggtatgcagtgggctaagt---tacaattttgtactgcacactgcaatttttctgat------------tttacagtgtttgttacacattgctatg…
S_234	MN128087	1822	atgttggtgaagtcactgtttttagcgactc-ttttgtttgcacta--tctagtgctacttt-gt---atgataatga---tacgtacgtttactactaccagagcgccttcagaccgtctaatggttggcatttacatggtggcgcttatgcagtagtaaatgtttcttcacaaactaacaatgcaggtacagcttcagaatgcactgttggtattat------------------------tagtggtgatacagttgttaatgc-ctcttctatagctatgacagcacctgtaggtcaaggtatgcagtggtctaagt---tacaattttgtactgcacactgcaatttttctgat------------tttacagtgtttgttacacattgctatg…
S_235	KC478591	1822	atgttggtgaagtcactgtttttagcgactc-ttttgtttgcacta--tctagtgctacttt-gt---atgataatga---tacgtacgtttactactaccagagcgccttcagaccgtctactggttggcatttacatggtggcgcttatgcagtagtaaatgtttcttcacaaactaacaatgcaggtaaagcttcagaatgcactgttggtattat------------------------tagtggtgatacagttgttaatgc-ctcttctatagctatgacagcacctgtaggtcaaggtatgcagtggtctaagt---cacaattttgtactgcacactgcaatttttctgat------------tttacagtgtttgttacacattgctatg…
S_236	AY606322	1822	atgttggtgaagtcactgtttttagtgactc-ttttatttgcacta--tctagtgctacttt-gt---atgataaaga---tacgtacgtttactactaccagagcgccttcagaccgtctactggttggcatttacatggtggtgcttatgcagtagttaatgttactactcgatatgccaatgcaggcaatgcgcccgtctgtattggtggtagtat------------------------tcaaggtggctatgtgtttaatgc-ttcttctgtagctatgacagctccg---aataatggtatgacttggtctacag---cacaattttgtactgcacactgcaatttttcggaa------------gttacagtgtttgttacacattgttata…
S_237	MN128088	1822	atgttggtgaagtcactgtttttagtgactc-ttttgtttgcacta--tctagtgctacttt-gt---atgacaatga---tacttatgtttattactatcagagcgcttttagaccgccaaatggttggcatttacatggtggtgctaatgcagtagtcaatgttactactcaacttaacaatgcaggcaatgcgtctgtctgtattggtggtagtat------------------------tcaaggcggctatgtatttaatgc-ttcttctgtagctatgaccgctccg---aataatggtatgacttggtctacag---cacaattttgtactgcacactgcaatttttcggac------------gttacagtgtttgttacacattgtttta…
S_238	JQ739299	1822	atgttggtgaagtcactgtttttagtgactc-ttttgtttgcacta--tctagtgctacttt-gt---atgacaatga---tacttatgtttattactatcagagcgcttttagaccgccaaatggttggcatttacatggtggtgcttatgcagtagtcaatgttactactcaatttaataatgcaggcaatgcgcctttctgtattggtggtagtat------------------------tcaaggcggctatgtatttaatgc-ttcttctgtagctatgaccgctccg---aataatggtatgacttggtctacag---cacaattttgtactgcacactgcaatttttcggac------------gttacagtgtttgttacacattgtttta…
S_239	GQ229232	1822	atgttggtgaagtcactgtttttagtgactc-ttttgtttgcacta--tctagtgctacttt-gt---atgatagtga---tacgtacgtttactactaccagagcgccttcagaccgcctgatggttggcatttaaatggtggcgcttatgcagtagtaaatgtttcttcacaaactaacaatgcaggtacagcttcagaatgcactgttggtattat------------------------tagcggtgatacagttgttaatgc-ctcttctatagctatgacagcacctgtaggtcaaggtatgcagtggtctaagt---tacaattttgtactgcacactgcaatttttctgat------------tttacagtgcttgttacacattgctatg…
S_240	AY606320	1822	atgtcggtgaagtcactgttagtagtgactc-ttttgtttgcacta--tgtagtgctaattt-at---atgatagcaa---tagttacgtttattactatcaaagtgcttttagacctccaaatggttggcatttacatggaggcgcttatgcagtagttaatgtttctaaggaaactaacaatgcaggtactgcgcctttatgtattggtggtagtct------------------------ccaaggcggccgtgtagttaatgc-ttcttctatagctatgacggcaccg---cctgttggtatttcttggtctacat---cacaattttgtactgcacactgcaatttttcggaa------------atcacagtgtttgttacacattgttata…
S_241	JQ964066	1822	atgttggtgaagtcactgtttctagtgacca-ttttgtttgcacta--tgtagtgctaattt-at---atgacaatga---ttcttatgtgtattactaccagagtgcttttaggccaggacctggttggcatttacatggaggggcttataaagtagttaatgtttctcaggaacttaataatgcaggtcatgcacaggattgtcgtgctggtgctat------------------------cggctacagtaagaactttagtgc-ttcttctgtggcgatgactgcacca---cttagtggtatgttgtggtcaacta---aacaattttgtacggctcactgcaattttacctat------------tttacagtgtttgttacacattgtttta…
S_242	JQ964070	1822	atgttggtgaagtcactgtttctagtgacca-ttttgtttgcacta--tgtagtgctaattt-at---atgacaatga---ttcttatgtgtattactaccagagtgcttttaggccaggacctggttggcatttacatggaggggcttataaagtagttaatgtttctcaggaacttaataatgcaggtcatgcacaggattgtcgtgctggtgctat------------------------cggctacagtaagaactttagtgc-ttcttctgtggcgatgactgcacca---cttagtggtatgtcgtggtcaacta---aacaattttgtacggctcactgcaattttacctat------------tttacagtgtttgttacacattgtttta…
S_243	JQ964071	1822	atgttggtgaagtcactgtttctagtgacca-ttttgtttgcacta--tgtagtgctaattt-at---atgacaatga---ttcttatgtgtattactaccagagtgcttttaggccaggacctggttggcatttacatggaggggcttataaagtagttaatgtttctcaggaacttaataatgcaggtcatgcacagaattgtcgtgctggtgctat------------------------cggctacagtaagaactttagtgc-ttcttctgtggcgatgactgcacca---cttagtggtatgtcgtggtcaacta---aacaattttgtacggctcactgcaattttacctat------------tttacagtgtttgttacacattgtttta…
S_244	JQ964067	1822	atgttggtgaagtcactgtttctagtgacca-ttttgtttgcacta--tgtagtgctaattt-at---atgacaatga---ttcttatgtgtattactaccagagtgcttttaggccaggacctggttggcatttacatggaggggcttataaagtagttaatgtttctcaggaacttaataatgcaggtcatgcacagtattgtcgtgctggtgctat------------------------cggctacagtaagaactttagtgc-ttcttctgtggcgatgactgcacca---cttagtggtatgtcgtggtcaacta---aacaattttgtacggctcactgcaattttacctat------------tttacagtgtttgttacacattgtttta…
S_245	JQ964061	1822	atgttggtgaagtcactgtttctagtgacca-ttttgtttgcacta--tgtagtgctaattt-at---atgacaatga---ttcttatgtgtattactaccagagtgcttttaggccaggacctggttggcatttacatggaggggcttataaagtagttaatgtttctcaggaacttaataatgcaggtcatgcacagtattgtcgtgctggtgctat------------------------cggctacagtaagaactttagtgc-ttcttctgtggcgatgactgcacca---cttagtggtatgtcatggtcaacta---aacaattttgtacggctcactgcaattttacctat------------tttacagtgtttgttacacattgtttta…
S_246	AF520605	1822	atgttggtaacacctcttttattagtgactc-ttttgtttgcacta--tgtagtgctgcttt-gt---atgacaataa---gtcttatgtgtattactatcagagtgcttttagaccaggacctggttggcatttacatggaggtgcttataaagtagttgaagtacgtatttctcgtagtagtgca---------caggaatgtcgtgttggttttat------------------------cggctacagtaagaactttagtgc-ttcttctgtggcgatgactgcacca---cctagtggtatgtcatggtcacgtg---gacaattgtgtacggcccactgtaattttactgat------------tttacagtgtttgttacacattgtttta…
S_247	AF512342	1822	atgttggcgaagtcactgtgtatagtgacca-ttttgtttgcacta--tgtagtgctaattt-gt---atgataatga---ttcttacgtttactactaccaaagctcctttagaccaccaaatggttggcaattacatggaggtgcttataaagtagttaatttttctgcagaaactaataatgcaggttctgcagttcgttgtactgttggtgctat------------------------ctcctatagtaagaactttagtgc-ctcttctgtagcgatgactgcacca---tcggttggtatggagtggtcagcta---gccaattttgtacggctcactgtaattttactgat------------tttacagtgtttgttacacattgttata…
S_248	KC577392	1822	atgttggtgaagtcactgtttctagtgacca-ttttgtttgcacta--tgtagtgctaattt-at---atgacaacga---atcttttgtgtattactaccagagtgcttttaggccaggacatggttggcatttacatggaggtgcttatgcagtagttaatgtgtctagtgaaaataataatgcaggtactgccccaagttgcactgctggtgctat------------------------tggctacagtaagaatctcagtgc-ggcctcagtagccatgactgcacca---ctaagtggtatgtcatggtctgcca---actctttttgtacagcccactgtaattttacttct------------tatatagtgtttgttacacattgttata…
S_249	AF006624	1822	atgttggtgaagtcactgtttctagtgacca-ttttgtttgcacta--tgtagtgctaattt-at---atgacaacga---atcttttgtgtattactaccagagtgcttttaggccaggacatggttggcatttacatggaggtgcttatgcagtagttaatgtgtctagtgaaaataataatgcaggtactgccccaagttgcactgctggtgctat------------------------tggctacagtaagaatctcagtgc-ggcctcagtagccatgactgcacca---ctaagtggtatgtcatggtctgcca---actctttttgtacagcccactgtaattttacttct------------tatatagtgtttgttacacattgttata…
S_250	JQ739363	1822	atgttggtgaagtcactgtttctagtgacca-ttttgtttgcacta--tgtagtgctaattt-at---atgacaacga---atcttttgtgtattactaccagagtgcttttaggccaggacatggttggcatttacatggaggtgcttatgcagtagttaatgtgtctagtgaaaataataatgcaggtactgccccaagttgcactgctggtgctat------------------------tggctacagtaagaatctcagtgc-ggcctcagtagccatgactgcacca---ctaagtggtatgtcatggtctgcca---actctttttgtacagcccactgtaattttacttct------------tatatagtgtttgttacacattgttata…
S_251	EU418975	1822	atgttggtgaagtcactgtttctagtgacca-ttttgtttgcacta--tgtagtgctaattt-at---atgacaacga---atcttttgtgtattactaccagagtgcttttaggccaggacatggttggcatttatatggaggtgcttatgcagtagttaatgtgtctagtgaaaataataatgcaggtactgccccaagttgcactgctggtgctat------------------------tggctacagtaagaatctcagtgc-ggcctcagtagccatgactgcacca---ctaagtggtatgtcatggtctgcca---actctttttgtacagcccactgtaattttacttct------------tatatagtgtttgttacacattgttata…
S_252	GQ504720	1822	atgttggtgaagtcactgtttctagtgacca-ttttgtttgcacta--tgtagtgctaattt-at---atgacaacga---atcttttgtgtattactaccagagtgcttttaggccaggacatggttggcatttatatggaggtgcttatgcagtagttaatgtgtctagtgaaaataataatgcaggtactgccccaagttgcactgctggtgctat------------------------tggctacagtaagaatctcagtgc-ggcctcagtagccatgactgcacca---ctaagtggtatgtcatggtctgcca---actctttttgtacagcccactgtaattttacttct------------tatatagtgtttgttacacattgttata…
S_253	AF519573	1822	atgtcggtaatacgtcctttactagtgactc-ttttgtttgcacta--tgtagtgctgtttt-gt---atgacaataa---ttcttatgtgtactactaccaaagtgcctttagaccatctaatggttggcatttacatggaggtgcttatgcagtagttaatgtgtctaatgaaaccaataatgcaggtagtgcttcaacttgcactgctggtgctat------------------------tggctacagtaagaattttagtgc-ggcctcaatagccatgactgcacca---ccaagtggtatgagttggtctaccg---cagccttctgcacggctcactgcaattttactaac------------attgtagtatttgttacacattgctata…
S_254	AY514485	1822	atgtcggtattacttcctttactagtgactc-ttttgtgtgcacta--tgtagtgctgtttt-gt---atgacattaa---ttcttatgtgtactactaccaaagtgcctttagaccatctaatggttggcatttatatggaggtgcttatgcagtagttaatgtgtctaatgaaaacaataatgcaggtagtgcctcaacttgcactgctggtgctat------------------------tggctacagtaagaattttagtgc-ggcctcaatagccatgactgcacca---ccaagtggtatggcatggtctaccg---cagccttctgcacggctcactgtaattttactaac------------attgtagtatttgttacacattgttata…
S_255	DQ912831	1822	atgtcggtattacttcctttactagtgactc-ttttgtttgcacta--tgtagtgctgtttt-gt---atgacaataa---ttcttatgtgtactactaccaaagtgcctttagaccatctaatggttggcatttacatggaggtgcttatgcagtagttaatgtgtctaatgaatataataatgcaggtagtgcctcaacttgcactgctggtgctat------------------------tggctacagtaagaattttagtgc-ggcctcaatagccatgactgcacca---ccaagtggtatggcatggtctactg---cagccttctgtacggctcactgtaattttactaac------------attgtagtatttgttacacattgttata…
S_256	M21968	1822	atgttggcacagttactgttagcagtgactc-ttttgtctgcttta--ggtgaatgtagtat----agtaggtgaaaa------ttacacatactattaccagagtcagtttagaccgcctaatggctggcataaacatggtggagcctatcttgtagttaat---------gaaactgatatatcctatgatgctgcgtcttgtactgtgggtacaat------------------------aaaaggcggcattgtcattaatga-gagtgctatatcttttgttact------aaaacacctattgcttggtcagctc---aaggcgtttgcactacatattgtaattattccagc------------ctatatgtgtttgtaacccattgtgggg…
S_257	M21971	1822	atgtgggcatcgttactgtcagtagtgactc-ttttgtttgcttta--agtgaatgtagtat----agtaggtgaaaa------ttacacatactattaccagagtcagtttaggccgcctaatggctggcataaacatggtggagcctatcttgtaaccaat---------gaaactgacatatcctataatggtgtgtcttgtactgtgggtacaat------------------------aaaaggcggcattgtcattaatga-gagtgctatatcttttgttaca------aaaacacccattgcttggtcagcca---acggcgtttgcactacatattgtaattactccagc------------ttatatgtgtttgttacccattgtgggg…
S_258	MK840961	1822	atgttgggacagtcactgttattagtgactc-ttttgtttgcacta--ggtgaatgtggtat----agtaggtgaaaa------ttacacatactattaccagagtcagtttagacctcctaatggttggcataaacatggtggagcctatcttgtagttaat---------gaaactgatatgtcttatactgcagccagttgtactgtgggtacaat------------------------acaaggtggcatttctattaatga-aagtgctatatcttttgttact------aaaaatcctattagttggtcatctg---aaggcgtttgcactgcatattgtaattatacaagc------------ttatatgtgtttgtaacccattgtgggg…
S_259	DQ490219	1822	atgttggagaatctgctattgttagcgacag-ctttgttgtcgcta--tgtagtggaaatct-tt---ttgatgaagataataagtatgtgtactactaccagagtggttttagacccccaaaggggtggcacttgcatggtggtgcgtatgcagtttatcgtgtgtttaatataac---taatgcaaacgctgat---gcgtgtgctgttggttctct------------------------tggtcaaagtttaaatgttagtgc-ctctgcaattgctatgacagcacctgttggaagcggaatgtcttggtctgcgc---gttctttttgtactgcacactgtaacttctctgaa------------tttacagtgtttgtcactcattgctata…
S_260	U29450	1822	atgttggagaatttgctattattagcgacag-ctttgttgtcgcta--tgtagtggaaatct-tt---ttgacgaagataataagtatgtgtactactaccagagtggttttagacccccaaacgggtggcacttgcatggtggtgcgtatgcagttgatcgtgtgtttaatataactaataatgcaaacggtgct---ggttgcactgttggttctct------------------------tggtcaaagtttaaatgttggtgc-ctctgcaattgctatgacagcacctgttggaagcggaatgtcttggtctacga---aatctttttgtactgcacactgtaacttctctgaa------------tttacagtgtttgtcactcattgctttt…
S_261	U29521	1822	atgttggagaatctgctattgttagcgacag-ctttgttgtcgcta--tgtagtggaaatct-tt---ttgatgaagataataagtatgtgtactactaccagagtggttttaggaccccaaaggggtggcacttgcatggtggtgcgtatgcagtttatcgtgtgtttaatataac---taatgcaaacgctgat---gcgtgtgctgttggttctct------------------------tggtcaaagtttaaatgttagtgc-ctctgcaattgctatgacagcacctgttggaagcggaatgtcttggtctgcga---gttctttttgtactgcacactgtaactcctctgaa------------tttacagtgtttgtcactcattgctata…
S_262	U29451	1822	atgttggtgaagttgctatcaatagtgacag-ttttgtcgtcgcta--tgtagtggaaattt-gt---ttgatgaaaataataagtatgtgtactactaccagagcgggtgtagacccccaaatggatggcacatgcacggcggtgcgtatgcagttgatacagtgtttaatgagactaataatgcagtggatagc---acgtgcactgctggtgccat------------------------tgttggtagtttaaattttagtgc-tgctgcagttgctatgacagcacctgtaggagcaggtatgaattggtctacca---ggcaattctgtactgcacactgtaatttctcagatggtagtgctacaattacagtgtttgttactcattgcttta…
S_263	JN176213	1822	atgttggtgaagttgtcattaacagtgacag-ctttgttgtcgcta--tgtagtggaaatct-tt---ttgatgaagataataagtatgtgtactactaccagagtggttttagacccccaaacgggtggcacttgcagggtggtgcgtatgcagtttataatgtgtctaatataactagtagtacaagcggt------aagtgtgctgttggtttttt------------------------aggtgaaagtttaaatgttagtgc-ttctgcaattgctatgacagcacctgttggaagcggaatgtcttggtctgcga---cttctttttgtactgcacactgtaacttctctgaa------------tttacagtgtttgtcactcattgctata…
S_264	AF317212	1822	atgttggccaagtcactgtttatagtgactc-ttttgttagcacta--tgtgagggtggttt----agtaggtgaaaa------ttacacctactactaccatagtgaatacaggcctcctaatggctggcatatgcaaggaggcgtttataaagttgttaat---------aaaactactgttagttacacagacaacgagtgtactataggtgtgat------------------------taaaggtggtgttgctatcaatca-gagtgcaatcgcatttacgtca------gcaactggaattagttggtcaaaac---aaggcgtttgtactgtatactgtaattatacaagt------------ttttatgtttttgtgacacactgtggtg…
S_265	GU393332	1822	atgttggccaagtcactgtttatagtgactc-ttttgttagcacta--tgtgagggtggctt----agtaggtgaaaa------ttacacctactactaccaaagtgagtacaggcctcctaatggctggcatatgcaaggaggcgcttataaagttgttaat---------aaaactactattagttacacaaaccaagcttgtactataggtgtgat------------------------tggaggtggtgttactattaatca-gagtgcaatcgcatttgcatca------gcaattggaattagttggtcaaagc---aaggcgtttgtactgcatactgtaattatacaagc------------ttttatgtttttgtgacacactgtggtg…
S_266	U77298	1822	atgttggccaagtcactgtttatagtgactc-ttttgttagcacta--tgtgagggtggctt----agtaggtgaaaa------ttacacctactactaccaaagtgagtacaggcctcctaatggctggcatatgcaaggaggcgcttataaagttgttaat---------aaaactactattagttacacaaaccaagcttgtactataggtgtgat------------------------tggaggtggtgttactattaatca-gagtgcaatcgcatttgcatca------gcaattggaattagttggtcaaagc---aaggcgtttgtactgcatactgtaattatacaagc------------ttttatgtttttgtgacacactgtggtg…
S_267	AF338719	1822	atgttgggcaagtcactgtttatagtgactc-ttttgttagcacta--tgtgagggtggttt----agtaggtgtaaa------ttacacctactactaccaaagtggatacaggcctcctaatggctggcacatgcaaggaggcgcttataaagttgttaat---------aaaactactattagttacacagaccaagcgtgtactataggtgtgat------------------------tcgaggtggtgttactattaatca-gagtgcaatcgcatttacatca------gcaactggaagtagttggtcaaagc---aaggcgtttgtactgtatactgtaattatacaagt------------ttttatgtttttgtgacacactgtggtg…
S_268	EU283066	1822	atgttgggcaagtcactgtttatagtgactc-ttttgttagcacta--tgtgagggtggttt----agtaggtgtaaa------ttacacctactactaccaaagtagatacaggcctcctaatggctggcacatgcaaggaggcgcttataaagttgttaat---------aaaactactattagttacacagaccaagagtgtactataggtgtgat------------------------tcgaggtggtgttactattaatca-gagtgcaatcgcatttacatca------gcaactggaagtaggtggtcaaagc---aaggcgtttgtactgtatactgtaattatacaagt------------ttttatgtttttgtgacacactgtggtg…
S_269	GQ504723	1822	atgttgggcaagtcactgtttatagtgactc-ttttgttagcacta--tgtgagggtggttt----agtaggtgtaaa------ttacacctactactaccaaagtagatacaggcctcctaatggctggcacatgcaaggaggcgcttataaagttgttaat---------aaaactactattagttacacaagccaagagtgtactataggtgtgat------------------------tcgaggtggtgttactattaatca-gagtgcaatcgcatttacatca------gcaactggaagggtaggtgtaaaga---aaggcgtttgtactgtatactgtaattatacaagt------------ttttatgtttttgtgacacactgtggtg…
S_270	AF274439	1822	atgttggtcaagtcactgtttatagtgactc-ttttgttagcacta--tgtgagggtggttt----agtaggtgaaaa------ttacacctactactaccaaagtgattacaggcctcctaatggatggcatatgcaaggaggcgcttataaagttgttaac---------aaaactactattagttacacaggccgatcttgtactataggtgtgat------------------------tagcggtggtgttactattaacca-gagtgcaatcgcatttacatcg------gcaactggaattagttggtcaaatc---aaggcgtttgtactgtatactgtaattatacaagt------------ttttatgtttttgtgacacactgtggtg…
S_271	GQ504722	1822	atgttggtcaagtcactgtttatagtgactc-ttttgttagcacta--tgtgagggtggttt----agtaggtgtaaa------ttacacctactactaccaaagtggatacaggcctcctaatggctggcatatgcaaggaggcgcttataaagttgttaat---------aaaactactattagttacacaaaccaagggtgtactataggtgtgat------------------------tcgaggtggtgttactattaatca-gagtgcaatcgcatttacatca------gcaactggaagtagttggtcaaagc---aaggcgtttgtactgtatactgtaattatacaagt------------ttttatgtttttgtgacacactgtggtg…
S_272	AF274436	1822	atgttggtaacacctcttttattagtgactc-ttttgttagcacta--tgtgagggtggttt----agtaggtgaaaa------ttacacctactactaccaaagtggatacaggcctcctaatggctggcatatgcaaggaggcgcttataaagttgttaat---------aaaactactattagttacacacaccaagattgtagtataggtgtgat------------------------tcgaggtggtgttgctattaatca-gagtgcaatcgcatttacatca------gcaactggaattagttggtcaaagc---gaggcgtttgtactgtatactgtaattatacaagt------------ttttatgtttttgtgacacactgtggtg…
S_273	FJ235191	1822	----------------------------------------------------------------------------------------------------------------------------------cacgtgcaagggggtgcatatgcagtgagtagtgtgtttaatagatctaataatgcaaattctcac---acttgtcgtgttggaacctt------------------------aggtcccagttataattactccgg-tgcggctgtagctatgactgcgcca---cattcaggtatgaattggtctaata---agcagttttgcacggcacactgtaattttagtgat------------atctttgtttatgttacgcattgttatg…
S_274	FJ235194	1822	----------------------------------------------------------------------------------------------------------------------------------cacgtgcaagggggtgcatatgcagtgagtagtgtgtttaatagatctaataatgcaaattctcac---acttgtagtgttggaacctt------------------------aggtcccagttataattactccgg-tgcggctgtagctatgactgcgcca---cattcaggtatgaattggtctaaag---atcagttttgcacggcacactgtaattttagtgat------------atctttgtttatgttacgcattgttatg…
S_275	JX018208	1822	-------------------------------------------cta--tgtagtggaaatct-tt---ttgattcaaacaacacctatgtttattattaccagagtccctttagaccatttgatggttggcacttgcaagggggtgcatatgcagtgagtagtgtgtttaatagatctaataatgcaaattctcac---acttgtagtgttggaacctt------------------------aggtcccagttataattactccgg-tgcggctgtagctatgactgcgcca---cattcaggtatgaattggtctaaag---atcagttttgcacggcacactgtaattttagtgat------------atctttgtttatgttacgcattgttatg…
S_276	DQ059618	1822	atgttggtgaagccactgtttatagtgacag-ctttgttgtcgcta--tgtagtggaaatct-tt---ttgattcaaacaacacctatgtttactattaccagagtgcctttagaccatttgatggttggcacgtgcaagggggtgcatatgcagtgagtagtgtgtttaatagatttaataatgcaaattctcac---acttgtagtgttggaacctt------------------------aggtcccagttataattactccgg-tgcggctgtagctatgactgcgcca---cattcaggtatgaattggtctaaaa---atcagttttgcacggcacactgtaattttagtgat------------atctttgtttatgttacgcattgttatg…
S_277	DQ059620	1822	atgttggtgaagccactgtttatagtgacag-ctttgttgtcgcta--tgtagtggaaatct-tt---ttgattcaaacaacacctatgtttactattaccagagtgcctttagaccatttgatggttggcacgtgcaagggggtgcatatgcagtgagtagtgtgtttaatagatctaataatgcaaattctcac---acttgtagtgttggaacctt------------------------aggtcccagttataattactccgg-tgcggctgtagctatgactgcgcca---cattcaggtatgaattggtctaaag---atcagttttgcacggcacactgtaattttagtgat------------atctttgtttatgttacgcattgttatg…
S_278	DQ059619	1822	atgttggtgaagccactgtttatagtgacag-ctttgttgtcgcta--tgtagtggaaatct-tt---ttgattcaaacaacacctatgtttactattaccagagtgcctttagaccatttgatggttggcacgtgcaagggggtgcatatgcagtgagtagtgtgtttaatagatctaataatgcaaattctcac---acttgtagtgttggaacctt------------------------aggtcccagttataattactccgg-tgcggctgtagctatgactgcgcca---cattcaggtatgaattggtctaaag---atcagttttgcacggcacactgtaattttagtgat------------atctttgtttatgttacgcattgttatg…
S_279	GQ265948	1822	atgttggagaagttactgtttttagtgacca-ttttgtgtgcacta--tgtagtgcaaattt-gt---ttgatgctgataatagttatgtgtactactaccagagtggatttagacctcctttaggttggcacctttatggtggtgcgtatgcagtagaacggttttttaatgaaaccagcaatgcaggctctggt---gactgtactgctggagccat------------------------tgtacatagtttaaatgttactgc-aagtgcagttgcgattactacacct---gttaatggcatgcgttggtcatctattaatggagtgtgttcaatacattgcaattttagtaca------------attgttgtttttgttacacattgtttta…
S_280	MN096598	1822	atgttggagaagttactgtttttagtgacca-ttttgtgtgcacta--tgtagtgcaaattt-gt---ttgatgctgataatagttatgtgtactactaccagagtggatttagacctccttcaggttggcacctctatggtggtgcgtatgcagtagaacggttttttaatgaaaccagcaatgcaggctctggt---gactgcactgttggagccat------------------------tgtacatagtttaaatgttagtgc-aagtgcagttgcgattactacacct---gttaatggcatgcgttggtcatcta---aaggagtatgttcaatacattgcaattttagtaca------------attgttgtttttgttacacattgtttta…
S_281	JX292013	1822	atgttggggaagtcactgtttttagtgacca-ttttgtgtgcacta--tgtagtgcaaattt-gt---ttgatgctgataatagttatgtgtactactaccagagtggatttagacctcctttaggttggcacctttatggtggtgcgtatgcagtagaacggttttttaatgaaaccagcaatgcaggctctggt---gactgtactgctggagccat------------------------tgtacatagtttaaatgttagtgc-aagtgcagttgcgattactacacct---gttaatggcatgcattggtcatctagtaatggagtgtgttcaacacattgcaattttagtaca------------attgttgtttttgttacacattgtttta…
S_282	KU361188	1822	atgttggggaagtcactgtttttagtgacca-ttttgtgtgcacta--tgtagtgcaaattt-gt---ttgatgctgataatagttatgtgtactactaccagagtggatttagacctcctctaggttggcacctttatggtggtgcgtatgcagtagaacggttttttaatgaaaccagcaatgcaggctctggt---gattgtactgctggagccat------------------------tgtacatagtttaaatgttactgc-aagtgcagttgcgattactacacct---gttaatggcatgcgttggtcatctagtaatggagtgtgttcaatacattgcaattttagtaca------------attgttgtgtttgttacacattgtttta…
S_283	KF007209	1822	atgttggggaagtcactgtttttagtgacca-ttttgtgtgcacta--tgtagtgcaaattt-gt---ttgattctgataatagttatgtgtactactaccagagtggatttagacctcctttaggttggcacctttatggtggtgcgtatgcagtagaacggttttttaatgaaaccagcaatgcaggctctggt---gactgtactgctggagccat------------------------tgtacatagtttaaatgttactgc-aagtgcagttgcgattactacacct---gttaatggcatgtattggtcatctagtaagggagtgtgttcaacacattgcaattttagtaca------------attgttgtttttgttacacattgtttta…
S_284	JF804687	1822	------------------------gtgaccc-ttttgtgtgcacta--tgtagtgcaaattt-gt---ttgatgctgataatagttatgtgtactattaccagagtggatttagacctcctttaggttggcacctttatggtggtgcgtatgcagtagaacggttttttaatgaaaccagcaatgcaggccctggt---gactgtactgctggagccat------------------------tgtacatagtttaaatgttaatgc-aagtgcagttgcgattactacacct---gttaatggcatgcattggtcatctagtaatggggtgtgttcaacacattgcaattttagtaca------------attgttgtttttgttacacattgtttta…
S_285	JF804677	1822	------------------------gtgaccc-ttttgtgtgcacta--tgtagtgcaaattt-gt---ttgatgctgataatagttatgtgtactactaccagagtggatttagacctcctttaggttggcacctttatggtggtgcgtatgcagtagaacggttttttaatgaaaccagcaatgcaggctctggt---ggctgtactgctggagccat------------------------tgtacatagtttaaatgttactgc-aagtgcagttgcgattactacacct---gttaatggcatgcattggtcatctattaatggagtgtgttcaacacattgcaattttagtaca------------attgttgtttttgttacacattgtttta…
S_286	JF804680	1822	------------------------gtgaccc-ttttgtgtgcacta--tgtagtgcaaattt-gt---ttgatgctgataatagttatgtgtactactaccagagtggatttaggcccccgtcaggttggcaccttcatggtggtgcgtatgcagtagaacgggtttttaacaaaaccagcaatgcaggctctggg---gactgtactgctggagccat------------------------tgtacatagtttaaatgttactgc-aagtgcagttgcgattactacacct---gttaatggcatggagtggtcatctagtagcggagtgtgttcaacacattgcaattttagtaca------------attgttgtttttgttacacattgttata…
S_287	KM365468	1822	atgttggggaagtcactgtttctagtgacca-ttttgtttgcacta--tgtagtgcagatcc-tt---ttgctaataataatagtgttgtgtattactaccaaagccagtttagaccatcaaatgggtggcacttgcatggaggtgcttataaggtactgagttccttcgtgaaatatacccaagaaggtggaaaa---aagtgtgttttgggtagtat------------------------taattatggccaccattttaataa-aagtgcagtagctataactgcgcct---ttaggtggtatgacatggtctgcta---atggactttgcactgtttattgtaacttttcagat------------gttacagtttttataacacactgtacag…
S_288	MH924835	1822	atgttggggaagtcactgtttctagtgacca-ttttgtttgcacta--tgtagtgcagatcc-tt---ttgctaataataatagtgttgtgtattactaccaaagccagtttagaccatcaaatgggtggcatatgcatggaggtgcttataaggtgttgagttccttcgtgaattatactcaagaaggtggaaca---aagtgtgttttgggtagtat------------------------taattatggccaccactttaataa-aagtgcagtagctataactgcgcct---ttaggtggtatgagctggtctgcta---aaggactttgcactgtttattgtaacttttcagat------------gttacagtttttataacacactgtacag…
S_289	GQ258302	1822	atgttggtgaagtcactctctctagtgacct-tcttgtttgcacta--tgtagtgctaattt-gt---ttgatgaaacagatacctatgtttattattatgacagcgctttcaggccctctgatggatggcataagagaggcggtgcgtataaggttgttgatacttttacgaacacatctcaggaaagcggttct---aaatgtgttttaggttctat------------------------taattacggtcatagttttaataa-gagcgctatatctatgacagcacct---tctgttggcatgacttggagcgcac---aacagttgtgtacggcttactgtaatttctctgat------------tttacagtattcgtaactcattgtgctg…
S_290	AY257066	1822	atgcgggtgcatttattatttgtactgacaa-tcttgtgtgcacta--tgtagtgccaatct-tt---ttgatagtggtgatacttatgcttactactatcaaagtcaatttagaccttcaaccggttggcatcaacatggtggtgcttataaagttgtgagtacctttagtaatacctctcagg------------gtaaatgtgttttaggtagtat------------------------taactatggccatacgcttaatgt-tagtgccgtagcaattacagctcct---tctcaaggtatgtcgtggagcgcaa---ctagtctctgcacggtgtactgtaatttttctgac------------tttacagttttcataacacactgtactg…
S_291	EU589323	1822	atgttggtgaagtcactgtttctagtgactc-ttttgtttgcacta--tgtagtgcattttt-tt---ctggtaatcg------ttatgtttattactaccaaagcgcctttagaccgccaaatgggtggcatctacgtgggggtgcttatgcagtagtgaattctactaattacagtaataatgcaggcagtgcatcagcgtgcactgttggtattat------------------------taaagatgtttataatcaaagtgc-ctcgtctatagccatgacagcaccg---tctaatggtatggcttggtcccaag---cacagttttgtacggcacactgtaatttctcggat------------attacagtttttgtcacacattgttttg…
S_292	EU637854	1822	atgttggtgaagtcactgtttctagtgactc-ttttgtttgcacta--tgtagtgcactttt-gt---ctggtaaggg------ttatgtttattactaccgcagtgcctttagaccgccaaatgggtggcatttacgtgggggtgcttatgcagtagtgaaatctactaattacactaataatgcaggctccgcaagtgagtgcactgttggtatcat------------------------taaagatgtttataatcaaactgt-ttcatctatagccatgacagcaccg---tctaatggtatggcttggtctaaaa---gtcagttttgtacggcacactgtaatttctcggat------------gttacagtttttgtcacacattgttatg…
S_293	EU086600	1822	atgttggtgaagtcactgttcttagtgactc-ttttgtttgcacta--tgtagtgctaattt-gt---ataataatga---tagttatgtttactactaccagagtgcattgagaccccctaatggctggcacttacaaggaggcgcttatgcagtagttaacagttctgtacattataataatgcaggttcattatcagcacgcactgttggtgttat------------------------taaggatgtgtttaattctacagc-ggcttctatttctatgatagcaccg---caattaggtatgtcgtggtccaagg---cacaaatttgtacggcacactgtaatttctcggat------------gttacagtttttgtcacacattgttata…
S_294	MG738154	1822	atgttggtgaagtcactgttcttagtgactc-tttcgtttgcacta--tgtagtgctaattt-gt------ataatga---tagttatgtttactactaccagagtgcatttagaccccctactggttggcatttacaaggaggtgcttatgcagtagttaatagttcttcatattataataacgcaggtggttcctctgaatgcactgctggtattat------------------------taaggatgtttataatcttagcgc-agctgctatatctatgacagcacca---cctacaggtatgtcatggtctgctt---cacaattttgtacagcacactgtaatttctctgac------------tttacagtgtttgtcacacattgtttta…
S_295	GQ906705	1822	atgttggtgaagtcactgtccctagtgacgc-ttttgtttgcacta--tgtagtgctaattt-gt---ataataataa---tagttatgtttactactaccagagtgcatttagaccccctaatggttggcatttacaaggaggtgcttatgcagtagttaatagttctgtatattataataacgcaggtggttcctctgaatgcactgctggtattat------------------------taaggatgtttacaatcttagcgc-agctgctatatctatgacagcacca---cttacaggtatgtcatggtctgttt---cacaattttgtacagcacactgtaacttttctgat------------tttacagtgtttgttacacattgtttta…
S_296	AF391158	1822	atgttggtaacacctcttttattagtgactt-tcttgtttgcacta--tgtagtgctgcttt-gt---atgacaataa---ttcttacgtttactactatcaaagtgcctataggccacctaatggttggcacttacatggtggcgcttatgcagtagttaatgtttctagggagactgctaatgcaaaaggtaca---gattgcgtggcgggagctat------------------------tttttggagtaagaattttagtgc-atcttctgtagccatgactgcacca---ccaaatggtatgtcatggtcaacta---aacaattttgtacggctcactgtaattttactgaa------------tttacagtgtttgttacacattgtttta…
S_297	AY007235	1822	atgttggtaacacctcttttattagtgactt-tcttgtttgcacta--tgtagtgctgcttt-gt---atgacaataa---ttcttacgtttactactatcaaagtgcctataggccacctaatggttggcacttacatggtggcgcttatgcagtagttaatgtttctagggagactgctaatgcaaacggtgga---gattgcgtggcgggagctat------------------------tttttggagtaagaattttagtgc-atcttctgtagccatgactgcacca---ccaaatggtatgtcatggtcaacta---aacaattttgtacggctcactgtaattttactgaa------------tttacagtgtttgttacacattgtttta…
S_298	X64737	1822	atgttggtgaagtcactgtttatagtgacca-ttttgtttgcacta--tgtagtgctaattt-at---atgataatca---tgcttacgtttactactaccagagtgccttcagaccacctaatggttggcatttgcatggaggtgcgtataaagtagttaatgtaagttcagagcgtaataatgcaggcggtgcggatacttgcactgcaggcgctat------------------------ttattggagtaagaattttagtgc-ttcttctgtggctatgacagcacca---ctttcaggtatggaatggtctactt---cacaattttgtacggcccactgtaacttcactgat------------attacagtttttgttacacattgtttta…
S_299	AF288467	1822	atgtgggtgacgtcgctattattggcgactc-ttttgtgtgtagtt--gtggaatgtagttt----agtaggtgaaaa------ttacacctactattaccaaagtgagtacagacctcctaatggctggcatttacaaggtggcgcttataaggttgtaaat---------aaatcttccatctcttatagtggatcagcttgtgtagtgggcactat------------------------acaaggtggaatttctcttaatga-aagtgcagttgcgttcacatct------aaacaaggtattagttggtcagcaa---acggtgtttgcacagcttattgcaatttcaccagt------------ttttatgcttttgtgtcacattgtggag…
S_300	AF218852	1822	atgttggtaacacgtcctttactagtgactc-ttttgtgtgcacta--tgtagtgctgcttt-gt---atga---tga---ttcttacgtttactactatcaaagtggctttaggccatatgatggttggcacttacatgggggtgcttatgcaggagttgatgttactacagaacttaataatgcaggtaacgcggatacttgtactgttggtactat------------------------tcttgggagtaagaattttagtgcttgtttctgtggc-atgacgcctcca---ccaagtggtatgtcatggtctccta---gccaattttgcacagcacactgtaatttcacagat------------tttacagtgtttgttacacattgtttta…
S_301	AF391157	1822	atgttggtaacacgtcctttactagtgactc-ttttgtgtgcacta--tgtagtgctgcttt-gt---atga---tga---ttcttacgtttactactatcaaagtggctttaggccatatgatggttggcacttacatgggggtgcttatgcagtagttgatgttactacagaacttaataatgcaggtaacgcggatacttgtactgttggtactat------------------------ttcttggagtaagaattttagtgc-tgcttctgtggccatgactgctcca---tcaagtggtatgtcatggtcttcta---gtcaattttgcacagctcactgtaatttcactgat------------tttacagtgtttgttacacattgtttta…
S_302	AF391154	1822	atgttggtaacacctcctttattagtgactc-ttttgtttgcacta--tgtagtgcttcttt-gt---atgacaatca---ttcttatgtgtactactatcaaagtgcttttaggccacctaatggctggcacatacacggtggtgcctatgcagtagttaatacttctatagaatataacaatgcaggtggacgacctaggtgcactcttggtgctat------------------------tcattggagtaaaaattttagtgc-ctcttccgttgcaatgactgcacca---gttattggtatggagtggtctgcta---atcagttttgtacggctcactgtaattttagtgat------------cttacagtgtttgttacacattgtttta…
S_303	AF218851	1822	atgttggtaacacctcctttattagtgactc-ttttgtttgcacta--tgtagtgcttcttt-gt---atgacaatca---ttcttatgtgtactactatcaaagtgcttttaggccacctaatggctggcacatacacggtggtgcctatgcagtagttaatacttctatagaatataacaatgcaggtggacgacctaggtgcactcttggtgctat------------------------tcattggagtaaaaattttagtgc-ctcttccgttgcaatgactgcacca---gttattggtatggagtggtctgcta---atcagttttgtacggctcactgtaattttagtgat------------cttacagtgtttgttacacattgtttta…
S_304	AY789942	1822	atgttgggcaagtcactgtttatagtgactc-ttttgttagcacta--tgtgagggtggttt----agtaggtgaaaa------ttacacctactattaccaaagtgagtatcgaccccctaacggatggcatttacatggtggtgcttatcgtgttgttaacactactaatc---------------ttacagcttctacatgttctcttggtggtgtacctaact----------------tggtagaggttaa------------tacaccagctgttactatagcttcg---cccagtaggttgccttggtctaaag---ctaattttacaacagctttttgtcattttggcaac------------ttttctgtttttgtaactcattgcacta…
S_305	KM213963	1822	atgttggggaagtcactgtttttagtgactc-ttttgtttgcacta--tgtagtgcagtttt-gt---atgataatga---tagttatgtttattactatcaaagtgcatttagacccccaggtggatggcatttgcaagggggtgcttatgcagtagttaattctactaataagcttaataatgcaggcaatgcccctgcgtgttcagtgggtgttctttttaattatagtaacggaaatagtgacgttggttataatcaaagtgc-ttcctccatagccatgacagcaccg---ttttctggtatgaattggtctaaag---cacaattttgtactgcccactgtaacttttcggat------------tttacagtgtttattacacattgttttg…
S_306	AY427819	1822	atgttggggaagtcactgtttttagtgactc-ttttgtttgcacta--tgtagtgcagtttt-gt---atgataatga---tagttatgtttattactatcaaagtgcatttagacccccaggtggatggcatttgcaagggggtgcttatgcagtagttaattctactaataagcttaataatgcaggcaatgcccctgcgtgttcagtgggtgttctttttaattatagtaacggaaatagtgacgttggttataatcaaagtgc-ttcctccatagccatgacagcaccg---ttttctggtatgaattggtctaaag---cacaattttgtactgcccactgtaacttttcggat------------tttacagtgtttattacacattgttttg…
S_307	AY319651	1822	atgttggtgaagtcaacttttttagtgactc-ttttgtctgcacta--tgtagtgcagtttt-gt---atgataatgg---taattatgtttattactaccaaagtgcatttagacccccaggtggatggcatttgcaagggggtgcttatgcagtagttaattctactaataagtctaataatgcaggcactgcctccgagtgttctgtgggtgttctttttaattatactaacgggaatagtgacgttggttataatcaaagtgc-ttcctccatagccatgacagcaccg---cttcctggtatggcttggtctaaat---cacaattttgtactgctcactgtaacttctcggat------------tttacagtgtttattacacattgttttg…
S_308	KC008600	1822	atgttggggaagtcactgtttttagtgacca-ttttgtgtgcacta--tgtagtgctagttt-gc------atattga---taattatgtttactattaccaaagtgccttcagacctccagttggttggcatttgcaagggggtgcttatgcagtagtgaattctactaatcgcacaaataacgcaggctctgccaatgagtgttctgtaggtgttctttttaattattctcacggaag---tgacattggctataatcaaactgt-tgcttctgtagccatgacagcaccg---cgtggtggtatgacttggtctaaat---cacaattttgtactgcacactgtaacttctctgat------------gttacagtgtttgttacacattgttttg…
S_309	JQ764815	1822	atgttggtgaagtcactgtttttagtgacca-ttttgtgtgcacta--tgtagtgctagttt-gc------atattga---taattatgtttactattaccaaagtgcctttagacctccagttggttggcatttgcaagggggtgcttatgcagtagtgaattctactaatcgcacaaataacgcaggctctgccaatgagtgttctgtaggtgttctttttaattattctcacggaag---tgacattggctataatcaaactgt-tgcttctgtagccatgacagcaccg---cgtggtggtatgacttggtctaaat---cacaattttgtactgcgcactgtaacttctctgat------------gttacagtgtttgttacacattgttttg…
S_310	AJ458942	1822	atgttggtacaaccacttttgctagtgactc-ttttgtgtgcacta--tgtagtgctagctt-gt---atgataacgg---aagttacgtttactactaccaaagtgcttttagaccgtctacaggttggcatttacatggaggtgcttatgcagtgtataacgtttccactgagccaaataacgccggcagtgcccaagaatgcactgcgggtgctat------------------------taatggtgaccgtgtttttaatgc-ttcatctgtagctatgacagcacca---caaggaggtatgtcgtggtctacga---gtcaattttgtacagctcactgcaatttttctagt------------tttacagtgttcgttacacattgtttta…
S_311	MF101746	1822	atgttggtgaagtcactgtttatagtgactc-ttttgtttgcacta--tgcagtgccgcttt-gt---ttgacaataa---tgagactgtttactactaccagagtgccttccgaccatccactggttggcatatgcatgggggtgcttatgcagtagttaatgtttctgtagaatatagcaacgcaggctcaggt---cagtgtactgcagggtctat------------------------ctattggagtaaaaattttagtgc-atcttctgtagccatgacagcacct---gatacaggtatgtcttggtcagtca---gccagttctgtacggctcactgtaactttacagat------------tttacagtgtttgttacacattgttaca…

## Sheet: Seq(origin)
Name	ID	Len_S1	S1
S_001	MF924725	1611	atgttggggaagttactgtttttagtgaccattttgtgtgcactatgtagtgcaaatttggataataattatgtgtactactaccaaagtgcttttagacctccaaatggttggcacttacaagggggtgcttatgcagtagtgaattctactaatcatactaataatgccggaggtgcaagtgagtgcactgttggtgttattaaggatgtttataatcaaagtgcggcttctatagctatgacagcacctcttcagggtatggcttggtctaagtcacaattttgtagtgcacactgtaacttttctgaaattacagtctttgtcacacattgttatagtagcggtatggggtcttgtcctataacaggcttgattccacagaatyatattcgtatt…
S_002	KU356856	1620	atgttggggaagtcactgtttttagtgaccattttgtgtgcactatgtagtgcaaaattgtttgattctgctaataattatgtgtactactaccaaagtgcctttaggcctccaaatggatggcatttgcaagggggtgcttatgcagtagtgaattctactaattatactaataatgcaggttctgcaaatgagtgcactattggtgttattaaggacgtctataatcaaagtgcggctgctatagctatgacagcacctcttcagggtatggcttggtctaagtcacaattttgtagtgcacactgtaacttttctgaaattacagtttttgtcacacattgttatagtagcggtagttggtcttgtcctataacaggcatgattccacagtgtcat…
S_003	KR608272	1620	atgttggggaagtcactgtttttagtgaccattttgtgtgcactatgtagtgcaaaattgtttgattctgctaataattatgtgtactactaccaaagtgcctttaggcctccaaatggatggcatttgcaagggggtgcttatgcagtagtgaattctactaattatactaataatgcaggttctgcaaatgagtgcactattggtgttattaaggacgtctataatcaaagtgcggctgctatagctatgacagcacctcttcagggtatggcttggtctaagtcacaattttgtagtgcacactgtaacttttctgaaattacagtttttgtcacacattgttatagtagcggtagttggtcttgtcctataacaggcatgattccacagggtcat…
S_004	KT852992	1620	atgttggggaagtcactgtttttagtgaccattttgtgtgcactatgtagtgcaaatttgtttgattctgctaataattatgtgtactactaccaaaatgcctttaggcctccaaatggatggcatttgcaagggggtgcttatgcagtagtgaattctactaattatactaataatgcaggttctgtaaatgagtgcactattggtgttattaaggacgtctataattatagtgcggctgctatagctatgacagcacctcttcagggtatggcttggtctaagtcacaattttgtagtgcacactgtaacttttctgaaattacagtttttgtcacacattgttatagtagcggtagtgggtcttgtcctataacaggcatgattccacagggtcat…
S_005	MK581203	1623	atgttgggcaaaccgcttttactagtgactatttggtatgcactatgtagtgctttgctctataataatgacacttacgtttactactatcaaagtgccttcaggccatctggaggatggcatttacatggaggtgcttatgcagtagttaatgtttctactgaatataataatgcaggcaaagctgatggatgtactgctggtgctattttttggagcaagaatttttctgcttcatctgtagccatgacagcgcctgcaagtggtatgtcatggtcagttactcaattttgtacggcccactgtaattttactgacattacagtgtttgttacacattgtttcaaaggtggacctaatgtctgccctttaacaggcaagattgcagagggtcacatt…
S_006	MK581202	1620	atgtcggcaacaccacttttactagtgactcttttgtgtgcactatgtagtgctaatttgtataataatgacacttacgtttactactatcaaagtggctttaggccatctacaggatggcatttacatggaggtgcttatgcagtagttaatgtttctactgaatacaataatgcaggcaacggagagtgttcagctggtgcaatttattggagtaaaaattttagtgcgtcatctgtagccatgacagcgccacgaagtggtatgtcatggtcaacttcgcaattttgtacagctcactgtaattttacttattttacagtgtttgttacacattgttttaaagatggtgcaaataactgccctcttacaggaaaaattcaacaggggtacattcgt…
S_007	KJ200289	1600	atgttggtaacacctcttttactagtgactcttttgtgtgcactatgtagagctgctttgtatgacagtagttcttacgtgtactactaccaaagtgccttcagaccacctgatggttggcatttacatgggggtgcgtatgcggttgttaatatttctagtgaatctaataatgcaggctcttcatctgggtgtactgttggtattattcatggtggtcgtgttgttaatgcttcttctatagctatgacggcaccgtcatcaggtatggcttggtctagcagtcagttttgtactgcatactgtaacttttcagatactacagtgtttgttacacattgttacacacatgttgggtgtcctataactggcatgcttcaacagcattctatacgtgtt…
S_008	KF809793	1611	atgttggtaacacctcttttactagtgactcttttgtgtgcactatgtagtgctgctttgtatgacagtagttcttacgtgtactactaccaaagtgccttcagaccacctgatggttggcatttacatgggggtgcgtatgcggttgttaatatttctagtgaatctaataatgcaggctcttcatctgggtgtactgttggtattattcatggtggtcgtgttgttaatgcttcttctatagctatgacggcaccgtcatcaggtatggcttggtctagcagtcagttttgtactgcatactgtaacttttcagatactacagtgtttgttacacattgttataaacatgatgggtgtcctataactggcatgcttcaacagcattctatacgtgtt…
S_009	KY626045	1611	atgttggtaacacctcttttactagtgactcttttgtgtgcactatgtagtgctgctttgtatgacagtagttcttacgtgtactactaccaaagtgccttcagaccacctgatggttggcatttacatgggggtgcgtatgcggttgttaatatttctagtgaatctaataatgcaggctcttcatctgggtgtactgttggtattattcatggtggtcgtgttgttaatgcttcttctatagctatgacggcaccgtcatcaggtatggcttggtctagcagtcagttttgtactgcatactgtaacttttcagatactacagtgtttgttacacattgttataaacatggtgggtgtcctataactggcatgcttcaacagcattctatacgtgtt…
S_010	FJ888351	1611	atgttggtaacacctcttttactagtgactcttttgtgtgcactatgtagtgctgctttgtatgacagtagttcttacgtgtactactaccaaagtgccttcagaccacctgatggttggcatttacatgggggtgcgtatgcggttgttaatatttctagtgaatctaataatgcaggctcttcatctgggtgtactgttggtattattcatggtggtcgtgttgttaatgcttcttctatagctatgacggcaccgtcatcaggtatggcttggtctagcagtcagttttgtactgcatactgtaacttttcagatactacagtgtttgttacacattgttataaacatggtgggtgtcctataactggcatgcttcaacagcattctatacgtgtt…
S_011	KJ435283	1611	atgttggtaacacctcttttactagtgactcttttgtgtgcactatgtagtgctgctttgtatgacagtagttcttacgtgtactactaccaaagtgccttcagaccacctgatggttggcatttacatgggggtgcgtatgcggttgttaatatttctagtgaatctaataatgcaggctcttcatctgggtgtactgttggtattattcatggtggtcgtgttgttaatgcttcttctatagctatgacggcaccgtcatcaggtatggcttggtctagcagtcagttttgtactgcatactgtaacttttcagatactacagtgtttgttacacattgttataaacagggtgggtgtcctataactggcatgcttcaacagcattctatacgtgtt…
S_012	KJ425503	1611	atgttggtaacacctcttttactagtgactcttttgtgtgcactatgtagtgctgctttgtatgacagtagttcttacgtgtactactaccaaagtgccttcagaccacctgatggttggcatttacatgggggtgcgtatgcggttgttaatatttctagtgaatctaataatgcaggctcttcatctgggtgtactgttggtattattcatggtggtcgtgttgttaatgcttcttctatagctatgacggcaccgtcatcaggtatggcttggtctagcagtcagttttgtactgcatactgtaacttttcagatactacagtgtttgttacacattgttataaacagggtgggtgtcctataactggcatgcttcaacagcattctatacgtgtt…
S_013	MK581201	1611	atgttggtaacacctcttttactagtgactcttttgtgtgcactatgtagtgctgctttgtatgacagtagttcttacgtgtactactaccaaagtgccttcagaccacctgacggttggcatttacatgggggtgcgtatgcggttgttaatatttctagtgaatctaataatgcaggctcttcatctgggtgtactgttggtattattcatggtggtcgtgttgttaatgcttcttctatagctatgacggcaccgtcatcaggtatggtttggtctagcaggcagttttgtactgcatactgtaacttttcagatactacagtgtttgttacacattgttataaacatgatgggtgtcctataactggcatgcttcaacagaattctatacgtgtt…
S_014	FJ904722	1611	atgttggtaacacctcttttactagtgactcttttgtgtgcactatgtagtgctgttttgtatgacagtagttcttacgtttactactaccaaagtgccttcagaccacctagtggttggcatttacaagggggtgcttatgcggtagttaacatttctagcgaatttaataatgcaggctcttcatcagggtgtactgttggtattattcatggtggtcgtgttgttaatgcttcttctatagctatgacggcaccgtcatcaggtatggcttggtctagcagtcagttttgtactgcacactgtaatttttcagatactacagtgtttgttacacattgttataaacatggtgggtgtcctataactggcatgcttcaacagaattttatacgtgtt…
S_015	M95169	1611	atgttggtaacacctcttttactagtgactcttttgtgtgcactatgtagtgctgttttgtatgacagtagttcttacgtttactactaccaaagtgccttcagaccacctagtggttggcatttacaagggggtgcttatgcggtagttaacatttctagcgaatttaataatgcaggctcttcatcagggtgtactgttggtattattcatggtggtcgtgttgttaatgcttcttctatagctatgacggcaccgtcatcaggtatggcttggtctagcagtcagttttgtactgcacactgtaatttttcagatactacagtgtttgttacacattgttataaacatggtgggtgtcctttaactggcatgcttcaacagaatcttatacgtgtt…
S_016	GQ504725	1611	atgttggtaacacctcttttactagtgactcttttgtgtgcactatgtagtgctgytttgtatgacagtagttcttacgtgtactactaycaaagtgccttcagaccacctratggttggcatttacatgggggtgcktatgcggtwgttaatatttctagygaatctaataatgcaggctcttcatctgggtgtactgttggtaytattcatggtggtcgtgttgttaatgcttcttctatagctatgacggcaccgtcatcaggtatggcttggtctagcagtcagttttgtactgcacactgtaacttttcagatactacagtgtttgttacacattgttataaacatggtgggtgtcctataactggcatgcttcaacagcattytatacgtgtt…
S_017	AY561711	1609	atgttggtaacacctcttttactagtgactcttttgtgtgtactatgtagtgctgctttgtatgacagtagttcttacgtttactactaccaaagtgcctttagaccacctaatggttggcatttacacgggggtgcttatgcggtagttaatatttttagcgaatctaataatgcaggctcttcacctgggtgtattgttggtactattcatggtggtcgtgttgttaatgcttcttctatagctatgacggcaccgtcatcaggtatggctttgtctagcagtcagttttgtactgcacactgtaacttttcagatactacagtgtttgttacacattgttataaatatgatgggtgtcctataactggcatgcttcaaaagaattttttacgtgtt…
S_018	KR902510	1611	atgttggtaacacctcttttactagtgactcttttgtgtgtactatgtagtgctgctttgtatgacagtagttcttacgtgtactactaccaaagtgccttcagaccacctaatggttggcatttacatgggggtgcttatgcggtagttaatatttctagcgaatctaataatgcaggctcttcatctgggtgtactgttggtactattcatggtgctcgtgttgttaatgcttcttctatagctatgacggcaccgtcatcaggtatggcttggtctagcagtcagttttgtactgcacactgtaacttttcagatactacagtgtttgttacacattgttataaatatgatgggtgtcctataactggcatgcttcaacagaatttattacgtgta…
S_019	KF411040	1602	atgttggtaacacctcttttattagtgactcttttgtttgcactatgtagtgctgctttgtatgacaatagttcttacgtttactactaccaaagtgcctttagaccacctaatggttggcatttacacgggggtgcttatgcggtagttaatacttctatagaatctaataatttaagagagtgtattgttggtattattggtggtgatcgtgttgttaatgcttcttctatagctatgacggcaccgcaaccaggtatggattggtctagcagacagttttgtactgcacactgtaacttttcagatattacagtgtttgttacacattgttataaacataatgggtgtcctataactggctccattccacagcattctatacgtgtttctgctatg…
S_020	GU393333	1590	atgttggtaacacctcttttattagtgactcttttgtttgcactatgtagtgctgctttgtatgacaatagttcttacgtttactactaccaaagtgcctttagaccacctaatggttggcatttacacgggggtgcttatgcggtagttaatacttctatagaatctaatagacagtgtattcttggtattattggtggtgatcgtgttgttaatgcttcttctatagctatgacggcaccgcaaccaggtatgaattggtctagcagccatttttgtactgcacactgtaacttttcagatattacagtgtttgttacacattgttataaacataatgggtgtcctataactggcatcattccacagcattctatacgtgtttctgctatgaaaaaa…
S_021	AF151958	1634	atgttggcgaagtcactgtttatagtgactcttttgtttgcactatgcagtgctaatttgtttgatgataatgataagtatgtttactactaccaaagtgccttcagaccacctaatggttggcatgtacatggtggtgcttatgcagtagtaaacacttttaaagaatacaataatgcaggcagtgcaagttcatgcacagctggtgctatctattggagtaaaaattttactgctgcttctgtagctatgacggcacctagcagtggcatgcagtggtctgttgggcaattttgtacggctcattgtaattttactgatgttgtagtgtttgttacacattgttatatgcttggacgtggtagctgtccgttaacaggcatgattgcacagcatcat…
S_022	AF151959	1634	atgttggcgaaatcactgtttatagtgactcttttgtttgcactatgcagtgctaatttgtttgatgataatgataagtatgtttactactaccaaagtgccttcagaccacctaatggttggcatgtacatggtggtgcttatgcagtagtaaacacttttaaagaatacaataatgcaggcagtgcaagttcatgcacagctggtgctatctattggagtaaaaattttactgctgcttctgtagctatgacggcacctagcagtggcatgcagtggtctgttgggcaattttgtacggctcattgtaattttactgatgttgtagtgtttgttacacattgttatatgcttggacgtggtagctgtccgttaacaggcatgattgcacagcatcat…
S_023	AF151955	1634	atgttggcgaagtcactgtttatagtgactcttttgtttgcactatgcagtgctaatttgtttgatgataatgataagtatgtttactactaccaaagtgccttcagaccacctaatggttggcatgtacatggtggtgcttatgcagtagtaaacacttttaaagaatacaataatgcaggcagtgcaagttcatgcacagctggtgctatctattggagtaaaaattttactgctgcttctgtagctatgacggcacctagcagtggcatgcagtggtctgttgggcaattttgtacggctcattgtaattttactgatgttgtagtgtttgttacacattgttatatgcgtggacgtggtagctgtccgttaacaggcatgattgcacagcatcat…
S_024	AF151956	1634	atgttggcgaagtcactgtttatagtgactcttttgtttgcactatgcagtgctaatttgtttgatgataatggtaagtatgtttactactaccaaagtgccttcagaccacctaatggttggcatgtacatggtggtgcttatgcagtagtaaacacttctaaagaatacaataatgcaggcagtgcaaggtcatgcacagctggtgttatctattggagtaaaaattttactgctgcttctgtagctatgacggcacctagcagtggcatgcagtggtctgttgggcaattttgtacggctcattgtaattttactgatgttgtagtgtttgttacacattgttatacgtatggacatggtagctgtccgttaacaggcatgattgcacagcatcat…
S_025	AF151954	1634	atgttggcgaagtcactgtttatagtgactcttttgtttgcactatgcagtgctaatttgtctgatgataataataagtatgtttactactaccaaagcgccttccgaccagctaatggttggcatttatatggtggtgcttatgcagtagtaaacacttctatagaatacaataattcaggcaatgcaggtgaatgcaaagctggtgctatctattggagtaaaaattttactgccgcttctgtagctatgacggcacctagcagtggcatgcagtggtctgttaggcaattttgtacggctcattgtaattttactgatgttgtagtgtttgttacacattgttataaaagcggaatcggtacatgtccgttaacaggcatgattgaacggaattat…
S_026	JX182787	1609	tgttggccaaattttccttactagtgactcttttgtgtgtgctatgtagtgcttctttgtatgataatagttttgtgtattactaccagagtgcatttaggccatcaacaggttggcatttacatgggggtgcttatgcagtggttaatgtttctcaagaatacaataatgcaggttcatctcaagcgtgtacagctggcgctatctattggagtaagaattttagtgcttcttcagtagctatgacagcacccgcaggtggtatgcaatggtccacctcacaattttgtactgcccattgtaattttagtgatattgttgtatttgttacacattgttataaaagtggttctactgaatgccctctaacaggcctcattccacagaaccatattcgta…
S_027	JX182777	1575	actagtgactcttttgtgtgcactatgtagtgcatttttgtacaataatgatagctatgtttattattaccaaagtgcttttagaccatctgatggttggcatttacatggaggtgcttatgcagtagttaacgtttctcaagaaataaataatgcaggttcttcctcatcttgtacagctggcgctatctattggagtaaaaattttagtgcgtcttcagtagctatgacagcacctttacagggtatgcaatggtccacttcacaattttgtacagcccattgtaattttactgatattgttgtatttgttactcattgttataaaagtggttcaacagtatgccctttaacaggtctcattccacagaaccatattcgtatttctgctatgaaaga…
S_028	MF421320	1632	atgttggcaatacctcctttactagtgactcttttgtgtgcactatgtagtgcagttttgtatgataatgataggtacgtttattattaccaaagcgcttttagaccttttgatggttggcatttacacggtggtgcttacgcagttgttaatgtttctaacgaaacaaacaatgctggttcatcgtccacttgtacagctggtgctatttattggagtaagaattttagtgcttcttcagtagctatgacagcaccttcacagggtatgaaatggtccgcttcacaaatttgtacagcccattgtaattttagtagtattgttgtatttgttactcattgttataaaagtggtgtaggggtatgccctttaacaggtttaattcaacagaactatatt…
S_029	KY626044	1632	atgttggctcaacctcttttactagtgactcttttgtgtgcactatgtagtgcatttttgtacaataatgatagctatgtttattattaccaaagtggttttagaccatttaatggttggcatttacatggaggtgcttatgcagtagttaacgtttctcaagaaacaagtaatgcaggttcttcctcaacttgtacagctggcgctatctattggagtaaaaattttagtgcgtcttcagtagctatgacagcacctttacagggtatgcaatggtccactacacaattctgtacagcccattgtaattttactgatattgttgtatttgttactcattgttataaaattggtgcattaacatgccctttaacaggtctcattccacagtaccatatt…
S_030	MG913342	1632	atgttggttcaacctcttttactagtgactcttttgtgtgcactatgtagtgcatctttgtacaataatgatagctatgtttattattatcaaagtgcttttagaccatttgatggttggcatttacatggaggtgcttatgcagtagttaatgtttctcaggaaacggcaaatgcaggttcttcctcatcttgcatagctggcgctatctattggagtaagaattttaccgcatcttcagtagctatgacagcaccctcacaaggtatgcaatggtctactaatcaattttgtacggcccattgtaattttactgatattgttgtatttgttactcattgttataaaagtggttcaacagcatgccctttaacaggtctcattccacagaaccatatt…
S_031	JX182783	1612	atgttggttcaacctcttttactagtgactcttttgtgtgcactatgtagtgcatctttgtacaataatgatagctatgtttattattatcaaagtgcttttagaccatttaatggttggcatttacatggaggtgcttatgcagtagttaatgtttctcaggaaacggcaaatgcaggttcttccccatcttgtacagctggcgctatctattggagtaagaattttaccgcatcttcagtagctatgacagcaccctcacaaggtatgcaatggtctactaaccaattttgtacagcccattgtaattttactgatattgttgtatttgttactcattgttataaaagtggttcaacagcatgccctttaacaggtctcattccacagaaccatatt…
S_032	GU393339	1616	atgtgggtaataccacctttattagtgactcttttgtttgcgctaagtagtgctgtgttgtatcatgacgataattacgtttactactaccaaagtgccttcaggcctaatactggctggcatttacatggaggagcttacgcagtagtcaatgtttcttcagaatacaataatgcaggtagttctactacttgtactgctggcgctatttattggagtaagaattttactgcatcttcagtagctatgacagcaccctcaggtggtatgcaatggtccacctcgcaattttgtacggcccattgtaattttagtgatattgttgtatttgttacacattgttataaaagtggttctgatgcatgccctctaacaggtctcattccacagaactatatt…
S_033	JX182775	1609	atgtgggtaataccacctttattagtgactcttttgtttgcgctaagtagtgctgtgttgtatcatgacgataattacgtttactactaccaaagtgccttcaggcctaatactggctggcatttacatggaggagcttacgcagtagtcaatgtttcttcagaatacaataatgcaggtagttctactacttgtactgctggcgctatttattggagtaagaattttactgcatcttcagtagctatgacagcaccctcaggtggtatgcaatggtccacctcgcaattttgtacggcccattgtaattttagtgatattgttgtatttgttacacattgttataaaagtggttctgatgcatgccctctaacaggtctcattccacagaactatatt…
S_034	JX182785	1600	actcttttgtgtgtgctatgtagtgcttctttgtatgataatagttttgtgtattactaccagagtgcatttaggccatcaacaggttggcatttacatgggggtgcttatgcagtggttaatgtttctcaagaatacaataatgcaggttcatctcaagcgtgtacagctggcgctatctattggagtaagaattttagtgcttcttcagtagctatgacagcacccgcaggtggtatgcaatggtccacctcacaattttgtactgcccattgtaattttagtgatattgttgtatttgttacacattgttataaaagtggttctactgaatgccctctaacaggcctcattccacagaaccatattcgtatttctgctatgaaaaaaggaaatact…
S_035	X52084	1614	atgttggagaagtcactgttattagtgactcttttgtttgcactatgtagtgctaatctgtttggtaataattcttacgtgtactactaccaaagtgccttcagaccacctaatggttggcatttacatggtggtgcttatgaagtagtaaatgtttctacggaatctagtaatgcaggcacgactgagtgtactgccggtgctatttattggagtaagaatttcagtgctgcttccgtggctatgacagcacctcaaaatggtatgttatggtctactgcgcaattttgtacggctcactgcaattttactgattttgtagtatttgttacacattgctataaaagtgcttctggttcatgtcctttaacaggtctgattccacagtatcatattcgt…
S_036	FN182276	1613	atgttggagaggtcactgttattagcgactcttttgtttgcactatgtagtgccaatctgttaggtaataattcttacgtgtactactaccaaagtgccttcagaccacctgatggttggcatttacatggtggtgcttatgaagtagtaaatgtttctaaggaatctaataatgcaggcacgactgagtgtactgccggtgctatttattggagtaagaatttcagtgctgcttccgtggctatgacagcacctcaaaatggtatgtcatggtctactaagcaattttgtacggctcactgcaattttactgattttgtagtatttgttacacattgctataaaagtggtgatggttcatgtcctttaacaggtctgattccacagaatcatattcgt…
S_037	X15832	1614	atgttggagaggtcactgttattagcgactcttttgtctgcactatgtagtgccaatctgtttggtaataattcttacgtgtactactaccaaagtgccttcagaccacctgatggttggcatttacatggtggtgcttatgaagtagtaaatgtttttacggaatctagtaatgcaggcacgactgggtgtactgtcggtgctatttattggagtaagaatttcagtgctgcttccgtggctatgacagcacctcaaaatggtatgtcatggtctactgagcaattttgtacggctcactgcaattttactgattttgtagtatttgttacacattgctataaaagtagtcatggttcatgtcctttaacaggtctgattccacagaatcatattcgt…
S_038	MH021175	1614	atgttggagaggtcactgttattagcgactcttttgtctgcactatgtagtgccaatctgtttggtaataattcttacgtgtactactaccaaagtgccttcagaccacctgatggttggcatttacatggtggtgcttatgaagtagtaaatgtttctaaggaatctagtaatgcaggcacgactgggtgtactgtcggtgctatttattggagtaagaatttcagtgctgcttccgtggctatgacagcacctcaaaatggtatgtcatggtctactgagcaattttgtacggctcactgcaattttactgattttgtagtatttgttacacattgctataaaagtagtcatggttcatgtcctttaacaggtctgattccacagaatcatattcgt…
S_039	M21969	1613	atgttggagaggtcactgttattagcgactcttttgtctgcactatgtagtgccaatttgtttggtaataattcttacgtgtactactaccaaagtgccttcagaccacctgatggttggcatttacatggtggtgcttatgaagtagtaaatgtttctacggaatctagtaatgcaggcacgactgggtgtactgccggtgctatttattggagtaagaatttcagtgctgcttccgtggctatgacagcacctcaaaatggtatgtcatggtctactgagcaattttgtacggctcactgcaattttactgattttgtagtatttgttacacattgctataaaaagggtcctggttcatgtcctttaacaggtctgattccacagtatcatattcgt…
S_040	X04723	1614	atgttggagaggtcactgttattagcgactcttttgtctgcactatgtagtgccaatctgtttggtaataattcttacgtgtactactaccaaagtgccttcagaccatctgatggttggcatttacatggtggtgcttatgaagtagtaaatgtttctacggaatctagtaatgcaggcacgactgggtgtactgccggtgctatttattggagtaagaatttcagtgctgcttccgtggctatgacagcacctcaaaatggtatgtcatggtctactgagcaattttgtacggctcactgcaattttactgattttgtagtatttgttacacattgctataaaagtggtcatggttcatgtcctttaacaggtctgattccacagaatcatattcgt…
S_041	AJ441314	1616	atgttggtgaggtcactgttagtggcgaccattttgtgtgtactatgtagcgctagtttgtatgataatcattcttacgtttactactaccaaagtgcctttagaccacctaatggttggcatttacatggtggtgcttatgaagtagtaaatgttttttccgaacctaacaatgcaggttcagcatctgaatgcactgctggtgctatttattggagtaagaatttcagtgctgcttccgtggctatgacagcacctcaaaatggtatgtcatggtctactcagcaattttgtacggctcactgcaattttactgatgttgtagtatttgttacacattgctataaaagtgcttctggttcctgtcctttaacaggtctgattccacagaattatatt…
S_042	AJ440783	1631	atgttggtaacgcctcttttactagtgactcttttgtttgcaccatgtagtgccaatttgtatgatagttcttcttacgtttactactaccagagtgcctttaggccttctggtggttggcatttgcatggaggtgcttatgcggtggttaacgtttcttcagaaaccaacaatgcaggtgcagcatcaacatgcactgctggtgctatttatgcgagtaaaaattttagcgcttcttctgtagccatgactgcaccagatgaaggtatgtcgtggtcagctaaccaattttgtaccgcacactgtaattttaccactattacagtgttcgttacacattgttttaaaagtggctcaggtacttgtcctttgacaggtcttattcaaagtggttatatt…
S_043	AJ618985	1616	atgttgggcaaactgcttttactagtgactctttggtatgcactatgtagtgctttgctctatgacaataatacttacgtttactactaccaaagtgcctttaggcctggtttaggttggcacttacatgggggtgcttatgcagtacatagggtttttaatgcaaccaacaatgcagggcgtgcatctgagtgcactgctggtactttttatgaaagctataatatttctgctgcttctgtagccatgacagcaccacataatggtatgtcttggtcagtttcacaattttgtacagctcattgtaacttctcagactttacagtgttcgttacgcattgttttaaaagtcaacaaggtagttgtccattgataggtatgattcctcagaatcatatt…
S_044	MK581204	1617	atgttgggcaaaccgcttttactagtgactctttggtatgcactatgtagtgctttgctccatgataatgggacttacgtttactactaccaaagtgcctttaggcctggttcaggttggcatttacatgggggtgcttatgcagtagatagtgtttttaatgcaaccaacaatgcaggcagtgcatctgattgcactgctggtactttttatgaaagctataatatttctgctgtttctgtagccatgacagtaccacctaatggtatgtcttggtcagtttcacaattttgtacagctcattgtaacttctcagacgttacagtgttcgttacgcattgttttaaaaatcgactaggtagttgtccattgacaggtatgattcctcagaatcatatt…
S_045	JQ739375	1617	atgttgggcaaaccgcttttactagtgactctttggtatgcactatgtagtgctttgctttatgataaaaatacttacgtttactactaccaaagtgcctttaggcctggtcaaggttggcatctacatgggggtgcttatgcagtagataaggtttttaatgaaaccaacaatgcagtcagtgtatctgattgcactgctggtactttttatgaaagctataatatttctgctgcttctgtagccatgacagtaccacctgctggtatgtcttggtcagttgcacagttttgtacagctcattgtaacttctcagactttacagtgtttgttacgcattgttttaaaagtcaacaaggtagttgtccattgacaggtatgattcctcagaatcatatt…
S_046	MG197727	1617	atgttgggcaaaccgcttttactagtgactctttggtatgcactatgtagtgctttgctttatgataaaaatacttacgtttactactaccaaagtgcctttaggcctggtcaaggttggcatctacatgggggtgcttatgcagtagataaggtttttaatggaaccaacaatgcagtcagtgtatctgattgcactgctggtactttttatgaaagctataatatttctgctgcttctgtagccatgacagtaccacctgctggtatgtcttggtcagttgcacagttttgtacagctcattgtaacttctcagactttacagtgtttgttacgcattgttttaaaagtcaacaaggtagttgtccattgacaggtatgattcctcagaatcatatt…
S_047	KP118892	1617	atgttgggcaaaccgcttttactagtgactctttggtatgcactatgtagtgctttgctttatgataaaaatacttacgtttactactaccaaagtgcctttaggcctggtcaaggttggcatctacatgggggtgcttatgcagtagataaggtttttaatggaaccaacaatgcagtcagtgtatctgattgcactgctggtactttttatgaaagctataatatttctgctgcttctgtagccatgacagtaccacctgctggtatgtcttggtcagttgcacagttttgtacagctcattgtaacttctcagactttacagtgtttgttacgcattgttttaaaagtcaacaaggtagttgtccattgacaggtatgattcctcagaatcatatt…
S_048	KP118887	1617	atgttgggcaaaccgcttttactagtgactctttggtatgcactatgtagtgctttgctttatgataaaaatacttacgtttactactaccaaagtgcctttaggcctggtcaaggttggcatctacatgggggtgcttatgcagtagataaggtttttaatggaaccaacaatgcagtcagtgtatctgattgcactgctggtactttttatgaaagctataatatttctgctgcttctgtagccatgacagtaccacctgctggtatgtcttggtcagtttcacagttttgtacagctcattgtaacttctcagactttacagtgtttgttacgcattgttttaaaagtcaacaaggtagttgtccattgacaggtatgattcctaagaatcatatt…
S_049	Z83975	1616	atgttgggcaaaccgcttttactagtgactctttggtatgcactatgtagtgctttgctttatgataaaaatacttacgtttactactaccaaagtgcctttaggcctggtcaaggttggcatctacatgggggtgcttatgcagtagataaggtttttaatggaaccaacaatgcagtcagtgtatctgattgcactgctggtactttttatgaaagctataatatttctgctgcttctgtagccatgacagtaccacctgctggtatgtcttggtcagtttcacagttttgtacagctcattgtaacttctcagactttacagtgtttgttacgcattgttttaaaagtcaacaaggtagttgtccattgacaggtatgattcctcagaatcgtatt…
S_050	DQ386098	1616	atgttgggcaaaccgcttttactagtgactctttggtatgcactatgtagtgctttgctctatgatagtggtacttatgtttactattaccaaagtgcctttaggcctggtccaggttggcatttacatgggggtgcttatgcagtagatagtgtttttaatgcaactaacaatgcaggcagtgcatctggttgcactgccggtactttttatgaaagctataatatttctgctgcttctgtagccatgacagcaccacttgatggtatgtcttggtcagtttcacaattttgtacagctcattgtaacttctcagactttacagtgttcgttacgcattgttttataagtcaacaaggtagttgtccattgacaggtatgattcctcagaatcatatt…
S_051	AF093795	1616	atgttgggcaaaccgcttttactagtgactctttggtatgcactatgtagtgctttgctctatgatagtagtacttacgtttactactaccaaagtgcttttaggcctagttcaggttggcacatacatgggggtgcttatgcagtagatagggtttttaatgaaaccaacaatgcaggcagtgtatctgattgcactgctggtactttttatgaaagccataatatttctgctgtttctgtagccatgacagcaccacataatggtatgtcttggtcagtttcacaattttgtacagctcattgtaacttctcagactttacagtgttcgttacgcattgttttaaaaatcaacctggtagttgtcccttgacaggtatgattcctcagaatcatatt…
S_052	EU914938	1614	atgttggtcaaacctcttttactagtgactcttttgtttgcactatgtagtgcccttttatatgatgagggacataattacgtttactactaccaaagcgcctttaggcctggtgtaggttggcacttacatgggggtgcttatgcagtagatagtgtttttaatgtaaccaatgcaggcagtgcacattgcactgctggtactttttatgaaagccttaatatttctgccgcttctgtagccatgacagcaccagatactggtatgtcttggtcagttgtacaattttgtacagctcattgtaacttctcggacgttacagtgttcgttacgcattgttatataaatcaacaaggtagttgttcattgacaggtatgattcctaagaatcatattcgt…
S_053	FN182277	1613	atgttggcagtgcaattttcactaatgattcttttgtatgcactatgtagtgctaatttgttcaatgataagtataactattactaccaaagtgctttcagaccgtcaaatgggtggcatatacacggtggtgcttatgcagtagttaatgtttttactgaaactaataatgcaggtacagataaagagtgcactgtaggttctattcattggagtaagaacttcagtgcatcgtctatagccatgactgcaccacctttaggtatgtcatggtctgcttcacaattttgtacagctcactgtaattttaccgattttacagtgttcgttactcattgcttcaaagatggaacyggtgcttgtcctttgactggtaaaattgaaaaaggttatattcgt…
S_054	KR231009	1623	atgttggtagtgcaactttcagtagtgactcttttgtttgcactatgtagtgctattttgttcaatgataattataattattactaccaaagtgccttcagaccaccctcagggtggcatttacatgggggtgcttatcaagtggtcaatgttactaatgaaaataataatgcaggttcatcaccaacatgcactgcaggtgttatttattatagtaaaaattttactgcttcttctgtagccatgactgcaccaccaccaggaatgtcatggtccacttcagaattttgtacggcccactgtaattttagtacatttacagtgttcgttacacattgttttaaaagcggtgcaggccaatgtcctttaactggtttaatacaacagggatatattcgt…
S_055	FJ807933	1623	atgttggcgaagtcgctgtttatagtgaccatttcgttagtactatgtagtgctaatttgtatgataatggttcttatgtttactactaccaaagtgcttttagaccacctaatggttggcaattacatggaggtgcgtatgcagtagttaatgtgagtactgagactaataatgcaggctccagccgtacatgtactgctggtgctatttattggagtaagaatttttctgcttcttctatagccatgacagcacctagtataggcatgtcgtggtcgacaagcgaattttgtactgctcactgcaatttttctaatattgtagtgtttgttacacattgctttaagagcgatattggttcttgtcctttaacaggtcttattccacagggatttatt…
S_056	JQ977697	1623	atgttggtgaagtcattatttgtagtgaccattttgtttgcactatgtagtgctaatttatatgacaatcatacttatgtttactactatcaaagtgctttcagaccacctggtggttggcatttacatggaggtgcgtatgcagtagttaatgtgagtactgagtctaataatgcaggctccaacagggaatgcactgctggtgctatttattggagtaagaattttagtgcttcttctgtagccatgacagcacctagtacaggcatggcgtggtcaacaagccaattttgtactgctcactgcaatttttctaatattgtagtgtttgttactcattgctttaaaagtggtggtgatcattgccctttaacaggtttaattcaaagtggcttagtt…
S_057	FJ807932	1623	atgttggtgaagtcactgtctatagtgaccatttcgtttgcactatgtagtgctaacctttttaataatgatacttatgtttactactatcaaagtgctttcagaccatcttcaggttggcatttacatggaggtgcttatgcagtagttaatgtgactaatgaaataaataacgctggtaatgctacagagtgtaccgccggtgctattcattggagtaagaattttagtgcagcttctgttgctatgactgcaccacttttgggtatgtcgtggtcaactagagagttttgtactgctcactgcaatttttctaatattgtagtgtttgttacacattgctttaagagtggtgctggttcttgtcctttaacaggttcaattccaaagggtcaaatt…
S_058	AY257068	1620	atgttggtgaggccattatttgtagtgaccattttgtttgcactatgtagtgctaatttatatgacaatgcttttgtttactactatcaaagtgctttcagaccatctggtggttggcatttacatggaggtgcgtatgcagtagttaatgtgagtactgagtttaataatgcaggctccaactctgaatgcactgctggtgctatttattggagtaagaattttagtgcttcttctatagccatgacagcacctagtataggcatgtcgtggtcaacaagacaattttgtactgctcactgcaatttttctaatattgtagtttttgttactcattgctttaaaacaggtagtggttattgccctttaacaggtttaattcaaagtggcttagttcgt…
S_059	FJ807944	1623	atgttggtgaggtcattatttgtagtgaccattttgtttgcactatgtagtgctaatttatatgacaacgatacttatgtttactactaccaaagtgctttcaggccatctacaggttggcatttgcatggaggtgcttatgaagtagttaatacgactagcgagtttaataacgctggtaatgctaatgactgtaaagctggcgctattgtttggagtcggaattttagtgcagcttctatagccatgacagcacccggtagtggcatgtcgtggtcgacaaaagaattttgtactgctcactgcaatttttctaatattgtagtgtttgttactcattgctttaaaaacggtcatgaccaatgccctttaacaggtttaattcaaagtggctatatt…
S_060	AY257062	1623	atgttggtgaggtcattatttgtagtgaccattttgtttgcactatgtagtgctaatttatatgacaatggtacttttgtttactactatcaaagtgctttcagaccatctggtggttggcatttacatggaggtgcgtatgcagtagttaatgtgagtactgagtttaataatgcaggctccaaccgtgaatgcactgctggtgctatttattggagtaagaattttagtgcttcttctatagccatgacagcacctagtataggcatgtcgtggtcaacaagagaattttgtactgctcactgcaatttttctaatattgtagtgtttgttactcattgctttaaaagcggtagtgattattgccctttaacaggtttaattcaaagtggcttagtt…
S_061	EF030995	1623	atgttggggaagtcactgtttatagtgactcttttgtttgcactgtgtagtgccgctttgtttgataataatgaaaccgtttactactaccaaagtgcctttagaccggctgatggatggcatttgcatggtggtgcttatgcagtagtaaacgtttctttagaaactaataatgcaggcacagcttcacaatgcattgcaggggctatttcttggagtaaaaatttctctgcttctgctgtagccatgactgcacctgagttagggatgacgtggtccactgggcaattctgcacggctcactgtaacttctcggattttacagtgttcgttacgcattgttttaaacacggtgacggtctatgcccgctaacagggcttattccaagtggatttatt…
S_062	AF286302	1623	atgttggggaagtcactgtttatagtgactcttttgtttgcactatgtagtgccgctttgtttgataataatgaaaccgtttactactaccaaagtgcctttagaccggctgatggatggcatttgcatggtggtgcttatgcagtagtaaacgtttctttagaaactaataatgcaggcacagcttcacaatgcattgcaggggctatttcttggagtaaaaatttctctgcttctgctgtagccatgactgcacctgagttagggatgacgtggtcaactgggcaattctgcacggctcactgtaacttctcggattttacagtgttcgttacgcattgttttaaacacggtaacggtctatgcccgctaacagggtttattccaagtggatttatt…
S_063	AF227438	1623	atgttggggaagtcactgtttatagtgactcttttgtttgcactatgtagtgccgctttgtttgataataatgaaaccgtttactactaccaaagtgcctttagaccggctgatggatggcatttgcatggtggtgcttatgcagtagtaaacgtttctttagaaactaataatgcaggcacagcttcacaatgcattgcaggggctatttcttggagtaaaaatttctctgcttctgctgtagccatgactgcacctgagttagggatgacgtggtcaactgggcaattctgcacggctcactgtaacttctcggattttacagtgttcgttacgcattgttttaaacacggtaacggtctatgcccgctaacagggcttattccaagtggatttatt…
S_064	GU938413	1623	atgttggggaagtcactgtttatagtgactcttttgtttgcactatgtagtgccgctttgtttgataataatgaaaccgtttactactaccaaagtgcctttagaccggctgatggatggcatttgcatggtggtgcttatgcagtagtaaacgtttctttagaaactaataatgcaggcacagcttcacaatgcattgcaggggctatttcttggagtaaaaatttctctgcttctgctgtagccatgactgcacctgagttagggatgacgtggtcaactgggcaattctgcacggctcactgtaacttctcggattttacagtgttcgttacgcattgttttaaacacggtaacggtctatgcccgctaacagggcttattccaagtggatttatt…
S_065	MH878976	1623	atgttggggaagtcactgtttatagtgactcttttgtttgcactatgtagtgccgctctgtttgataataatgaaactgtttactactaccaaagtgcctttagaccggctgatggatggcatttgcatggtggtgcttacgcagtagtaaacgtttctttagaaactaataatgcaggcacagcttcacaatgcattgcaggggctatttcttggagtaaaaatttttctgcttctgctgtagccatgactgcacctgagttagggatgacgtggtcaactaatcaattctgcacggctcactgtaacttctcggattttacagtgttcgttacgcattgttttaaacacggtaacggtctatgcccgctaacagggtttattccaagtggatttatt…
S_066	AY606323	1622	atgttggggaagtcactgtttatagtgactcttttgtttgcactatgtagtgccgctttgtttgataataatgaaaccgtttactactaccaaagtgcctttagaccggctgatggatggcatttgcatggtggtgcttatgcagtagtaaacgtttctttagaaactaataatgcaggcacagcttcacaatgcactgcaggggctattttttggagtaaaaatttctctgcttctgctgtagccatgactgcacctgagttagggatgaagtggtcaacttcggaattctgcacggctcactgtaacttctcggattttacagtgttcgttacgcattgttttaaacacggtaacggtctatgcccgctaacagggcttattccaagtggatttatt…
S_067	KJ941019	1623	atgttggggaagtcactgtttatagtgactcttttgtttgcactatgtagtgccgtttcgtttgataataatgaaaccgtttactactaccaaagtgcctttagaccgtctgatggatggcatttgcatggtggtgcttatgcagtagtaaacgtctcttcagaaactaataatgcaggcgcagcttcacaatgcattgcaggggctatttcttggagtaaaaatttctctgcttcttctgtagccatgactgcacctggttcagggatgcagtggtcaactaatcaattctgcacggctcactgtaacttctcggattttacagtgttcgttacacattgttttaaacacggtagaggtctatgcccgctaacagggcttattccaagtggctttatt…
S_068	MF421319	1623	atgttggggaagtcactgtttgtagtgactcttttgtttgcactatgtagtgctgctttgtttgataataatgaaaccgtttactactaccaaagtgcatttagaccagctgatggctggcatttgcatggtggtgcttatgcagtagtaaacgtttctttacaaactagtaatgcaggcacagtttcagaatgcattgcaggggctatttcttggagtaaaaatttctctgcttctgctgtagccatgactgcacctcagttagggatgacgtggtcaactcggcaattttgcacggctcactgtaacttctcggattttacagtgttcgttacgcattgttttaaacacggtaccagtctatgccctctaacagggtttattccgagtggacttatt…
S_069	MG021194	1623	atgttggtgaagtcactgtttatagtgactcttttgtttgcactatgtagtgccgctttgtttgataataatgaaaccgtttactactaccaaagtgcctttagaccgcctggtggatggcatttgcatggtggtgcttataaggtagtaaacgtttctttagaaactaataatgcaggcccagctccaggatgcactgcaggggctatttcttggagtaaaaatttctctgcttcttctgtagccatgactgcacctggttcagggatgacgtggtcagttactcaattctgcacggctcactgtaactttacggattttacagtgttcgttacacattgttttaaaagcggtgttgatgaatgcccgttaacagggttgattccacagggctttatt…
S_070	AF027509	1625	atgttggtgaagtcactgtttacagtgattcctttgtttgcactatgtagtgctactttgtatgatagtggtagttatgtctactactaccaaagcgcctttagaccaccaaatggttggcagttacatggaggtgcttatgcagtagttaatgtgtctacagaaacaggttctgctaaccgttgcactgctggcgccatttcttttagtaaaaattttagtgcagcttctgtggccatgactgcaccagctaatggtatgacatggtcagatgcacaattctgtacggctcactgtaattttactaacattgtagtgtttgttacacattgttttaaaaatagacttgattattgtcctttaacaggtcttattccacaaaactatattcgtattgcc…
S_071	AF419315	1626	atgttggtgaagtcactgtttacagtgattcctttgtttgcactatgtagtgctactttgtatgatagtggtagttatgtctactactaccaaagcgcctttagaccaccaaatggttggcagttacatggaggtgcttatgcagtagttaatgtgtctacagaaacaggttctgctaaccgttgcactgctggcgccatttcttttagtaaaaattttagtgcagcttctgtggccatgactgcaccagctaatggtatgacatggtcagatgcacaattctgtacggctcactgtaattttactaacattgtagtgtttgttacacattgttttaaaaatagacttgactattgtcctttaacaggtcttattccacaaaactatattcgtattgcc…
S_072	FJ904714	1622	atgttggtgaagtcactgtttacagtgattcctttgtttgcactatgtagtgctactttgtatgatagtggtagttatgtctactactaccaaagcgcctttagaccaccaaatggttggcagttacatggaggtgcttatgcagtagttaatgtgtctacagaaacaggttctgctaaccgttgcactgctggcgccatttcttttagtaaaaattttagtgcagcttctgtggccatgactgcaccagctaatggtatgacatggtcggatgcacaattctgtacggctcactgtaattttactaacattgtagtgtttgttacacattgttttaaaaaccgacctaattattgttctttaacaggtcttattccacaaaactatattcgtattgcc…
S_073	FJ904715	1644	atgttggtgaagtcaccgtttatagtgactcttttgtgtgcactatgtagtgcatctttatatgataatggttcttatgtttactactatcaaagtgccttcagaccatcaattggttggcatttacatggaggtgcttacgcagtagttaacgttactcaagaatataataatgcaggttctgcatctgaatgcactgctggtgcaattgtgtggagtaagaattttagtgcagcttctgtagccatgactgcaccacattctggtatgtcatggtctgttaaacaattttgtacggctcactgtaattttactaattttgtagtgtttgttacacattgttttaaagacggacttaatacgtgtcctctaacaggccgtattgaccagggttatatt…
S_074	AF305595	1626	atgttggtaacacctcttttactagtgactcttttgtgtgcactatgtagtgctgctttgtatgacaatggtacttacgtttactactaccaaagtgcctttagaccacctaatggttggcatttacatggaggtgcttatgcagtagttaatgtgtctagtgataatacacattttaatcagtgcactgctggtgctattggatacagtaagaatttcagtgcagcctcagtagccattaatgcaccaccaagtggtatgaaatggtcagatgcgcaattttgtacggctcactgcaattttactaacattgtagtgtttgttacacattgctttaaaaatggacagcataagtgtcctttaacaggtcttattccacaaaactatattcgtattgcc…
S_075	AF419314	1623	atgttggtaacacctctttcactagcgactcttttgtttgcactatgtagtgctgttttgtatgataataattcttatgtgtattattatcagagtgctattaggccaggaaatggttggcatttacatggaggtgcttatgcagtagttaatgtgtctaagcaaaacagctctcactcttgcactgctggtgctattggatacagtaagaatttcagtgcagcctcagtagccatgactgcaccaccaaatggtatggcatggtcagattcgcaattctgtacggctcactgcaattttactaatattgtagtgtttgttacacactgctttaaaaatggacagaatgtttgtcctttaacaggtcgtatagagcaaaaccatattcgtattgctgct…
S_076	AF510656	1632	atgttggtaacacctctttcactagtgactcttttgtttgcactatgtagtgctgttttgtatgatgatggttcttatgtgtattattaccagagtgcttttaggccaggaaatggttggcatttgcatggaggtgcttatgcagtagttaatgtgtctaaggaagctaataatgcaggtggacgcgcttgcactgctggtgctattggatacagtaagaatttcagtgcagcctcagtagccatgactgcaccactaaatggtatgagctggtcagattcgcaattctgtacggctcactgcaattttactaacattgtagtgtttgttacacactgctttaaatacggacggcagtattgtcctttaacaggtctaattccacaaggctatattcgt…
S_077	MN512436	1623	atgttggtaacacgtcttttattagtgactcttttgtttgcactatgtagtgctgttttgtatgataataattcttatgtgtattattatcagagtgcttttaggccaggaagtggttggcatttacatggaggtgcttatgcagtagttaatgtgtctgcgcaaaccagccctggcagttgcactgctggtgctattggatacagtatgaatttcagtgcagcctcagtagccatgactgcaccattaaatggtatgtcatggtcagacaatcaattctgtacggctcactgcaattttactaatattgtagtgtttgttacacactgctttaaaaggggacagcatttttgtcctttaacaggttttatagagcaaaactatattcgtattgctgct…
S_078	MN512434	1623	atgttggtaacacgtcttttattagtgactcttttgtttgcactatgtagtgctgttttgtatgataataattcttatgtgtattattatcagagtgcttttaggccaggaagtggttggcatttacatggaggtgcttatgcagtagttaatgtgtctgcgcaaaccagccctggcagttgcactgctggtgctattggatacagtatgaatttcagtgcagcctcagtagccatgactgcaccattaaatggtatgtcatggtcaggcagtcaattctgtacggctcactgcaattttactaatattgtagtgtttgttacacactgctttaaaaggggacagcatttttgtcctttaacaggttttatagagcaaaactatattcgtattgctgct…
S_079	MN512437	1623	atgttggtaacacgtcttttattagtgactcttttgtttgcactatgtagtgctgttttgtatgataataattcttatgtgtattattatcagagtgcttttaggccaggaagtggttggcatttacatggaggtgcttatgcagtagttaatgtgtctgcgcaaaccagccctggcagttgcactgctggtgctattggatacagtatgaatttcagtgcagcctcagtagccatgactgcaccattaaatggtatgtcatggtcacacaatcaattctgtacggctcactgcaattttactaatattgtagtgtttgttacacactgctttaaaaggggacagcatttttgtcctttaacaggttttatagagcaaaactatattcgtattgctgct…
S_080	MK878536	1623	atgtcggtaacacgtcttttattagtgactcttttgtttgcactatgtagtgctgttttgtatgatagtaattcttatgtgtattattatcagagtgcttttaggccaggaagtggttggcatttacatggaggtgcttatgcagtagttaatgtgtctgagcaaaccagccctggcagttgcactgctggtgctattggatacagtatgaatttcagtgcagcctcagtagccatgactgcaccattaaatggtatgtcatggtcagatagacaattctgtatggctcactgcaattttactaatattgtagtgtttgttacacactgctttaaaaggggacagcagttttgtcctttaacaggttttatagagcaaaactatattcgtattgctgct…
S_081	AF509583	1632	atgtcggtaacacctcttttattagtgactctcttgtgtgcactatgtagtgcatctttgtatgataatcattcttatgtttactattaccaaagctccttcaggccatccggaggttggcacttacatggcggtgcttatgcagtagttaacgtttctcaagaagctaataatgcaggcacagctactgcatgtactgctggtgctatatcgtggagtaagaattttactgcatcctctgtagccatgactgcaccacagtctggtatgtcatggtctgttaatcaattttgtacggctcactgtaattttactaatattgtagtgtttgttacacattgttttaaaagtggacctggatattgtcccctaacaggtctcattccaagtggttatatt…
S_082	AY296745	1632	atgttggtgaagtcactgtttttagtgactcttttgtttgcactatgtagtgcaattctttatgataatggtacttacgtttactactaccagagtgccttcagaccaccgtttggttggcatttacatgggggcgcttatgcagtagttaatgtgactactgaatataataatgctggcagttcttctcaatgtactgctggcgctattcattggagtaagaattttagtgcagcctctgtggcaatgaccgcaccaccttctggtatggaatggtctacttcacaattttgtactgctcactgtaatttcacaaggtttatagtgtttgttacacattgttttaagaacggtcatggagtatgcccgttaacaggtcttattcccaatggccatatt…
S_083	KC577391	1628	atgttggtgaagtcactgtttttagtgactcttttgtttgcactatgtagtgcaatcctttatgacagtgatacttacgtttactactaccagagtgccttcagaccaccgattggttggcatttacatggaggtgcttatgcagtagttaatgtgagtcaggaatataataatgctggcagttcttctgaatgtactgctggcgctattcattggagtaagaattttagtgcagcctctgtagctatgactacaccaccgtctggtatgacttggtcaacttcagaattttgtacggctcactgtaatttctccaatattgtagtgtttgttacacattgctataaagccggctctcatgtttgcccgttaacaggtcttattaataaaggctatatt…
S_084	KC577388	1631	atgttggtgaagtcactgtttttagtgactcttttgtttgcactatgtagtgcaatcctttatgacagtgatacttacgtttactactaccagagtgccttcagaccaccgattggttggcatttacatggaggtgcttatgcagtagttaatgtgagtcaggaatataataatgctggcagttcttctgaatgtactgctggcgctattcattggagtaagaattttagtgcagcctctgtagctatgactacaccaccgtctggtatgacttggtcaacttcagaattttgtacggctcactgtaatttctccaatattgtagtgtttgttacacattgctataaagccggctctcatgtttgcccgttaacaggtcttattaataaaggctatatt…
S_085	AY296744	1634	atgttggtgaagtcactgtttttagtgactcttttgtttgcactatgtagtgcaaccctttatgacaaagatacttacgtttactattaccagagtgccttcagaccaccggttggttggcatttacatggaggtgcttatgcagtagttaatgtgagtcaggaaactaataatgctggcagtgcttctcaatgtactgcaggcgctattcattggagtaagaattttagtgcagcctctgtagccatgactacaccaccgagtggtatggattggtcaacttcacaattttgtacggctcactgtaatttctccaatattgtagtgtttgttacacattgttataaaagcggcaataatgcttgtccgttaacaggtcttattaatcagggctatatt…
S_086	AY296746	1634	atgttggtgaagtcactgtttttagtgactcttttgtttgcactatgtagtgcaaccctttatgacaatgatacttacgtttactattaccagagtgccttcagaccaccggttggttggcatttacatggaggtgcttatgcagtagttaatgtgagtcaggaaactaataatgctggcagtgcttctcaatgtactgcaggcgctattcattggagtaagaattttagtgcagcctctgtagccatgactacaccaccgagtggtatggattggtcaacttcacaattttgtacggctcactgtaatttctccaatattgtagtgtttgttacacattgttataaaagcggcaataatgcttgtccgttaacaggtcttattaatcagggctatatt…
S_087	MH181793	1620	atgttggagaagttactgttttcagtgaccattttgtgtgcactatgtagtgcaaatttgtttgattctgataataattatgtgtactactaccaaagtgcttttagaccaccaaatgggtggcacctacaagggggtgcttatgcagtagtcaattccactaattatactaataatgccggttctgcaagcgggtgcactgttggtgttattaaggacgtctataatcaaagtgcggcttctatagccatgacagcacctcctcagggtatggcttggtctaagtcacaattttgtagtgcacactgtaacttttctgaaattacagtttttgtcacacattgttatagtagtggtacagggtcttgtcctataacaggcatgattccacgtgatcat…
S_088	KC577395	1619	atgttggggaagtcactgtttttagtgacctttttgtgtgcactatgtagtgcaaatttgttcgatcctgtcaataattatgtgtactactaccaaagtgcctttaggcctccaaatggatggcatttgcaagggggtgcttatgcagtagtgaattctactaattatactaataatgcaggttctgcatctgagtgcactgttggtgttattaaggacgtctataatcaaagtgcggcttccatagctatgacagcacctcttcggggtatggcttggtctaagtcacaattttgtagtgcacactgtagcttttctgaaattacagtttttgtcacacattgttatagtagtggtacagggtcttgtcctataacaggcatgattccacgtgatcat…
S_089	MG738155	1620	atgttggggaagtcactgtttttagtgaccattttgtgtgcactatgtagtgcaaatttattcgatcctgctaatacttatgtgtactactaccaaagtgcctttaggcctccaaatggatggcacctacaagggggtgcttatgcagtagtcaataccactaattatactaataatgccggttctgcagaacattgcactgttggtgttattaaggacgtctataatcaaagtgcggcttccatagctatgacagcacctcttcagggtatggcttggtctaagtcacaattttgtagtgcacactgtaacttttctgaaattacagtttttgtcacacattgttatagtagtggtagcgggtcttgtcctataacaggcatgattgcacgtggtcat…
S_090	AY189157	1617	atgttggggaagtcactgtttttagtgaccattttgtgtgcactatgtagtgcaaatttgttcgatcctgccaattatgtgtactactaccaaagtgcctttaggccttcaaatgggtggcatttgcaagggggtgcttatgcagtagtgaattcttctaattatgctaataatgcaggttctgcatctgagtgcactgttggtgttattaaggatgtctataatcaaagtgcggcttccatagctatgacagcacctcttcagggtatggcttggtctaagtcacaattttgtagtgcacactgtgacttttctgaaattacagtttttgtcacacattgttatagtagtggatcagggtcttgtcctataacaggcatgattgcacgtggtcatatt…
S_091	AY043312	1620	atgttggggaagtcactgtttttagtgaccattttgtgtgcactatgtagtgcaaatttgtttgattctgccaataattatgtgtactactaccaaagtgcctttaggcctccaaatggatggcatctgcaagggggtgcttatgcagtagtgaattctactaatcatactaataatgccggttctgcaagtgggtgcactgttggtgttattaaggacgtctataatcaaagtgcggcttccatagctatgacagcacctcttcagggtatggcttggtctaagtcacaattttgtagtgcacactgtaacttttctgaaattacagtttttgtcacacattgttatagtagtggtacagggtcttgtcctataacaggcatgattgcacgtgatcat…
S_092	GQ258308	1620	atgttggggaagtcactgtttttagtgaccattttgtgtgcactatgtagtgcaaatttgtttgattctgccaataattatgtgtactactaccaaagtgcctttaggcctccaaatggatggcatctgcaagggggtgcttatgcagtagtgaattctactaatcatactaataatgccggttctgcaagtgtgtgcactgttggtgttattaaggacgtctataatcaaagtgcggcttccatagctatgacagcacctcctcagggtatggcttggtctaagtcacaattttgtagtgcacactgtaacttttctgaaattacagtttttgtcacacattgttatagtagtggtacagggtcttgtcctataacaggcatgattgcacgtgatcat…
S_093	AF193423	1620	atgttggggaagtcactgtttttagtgaccattttgtgtgcactatgtagtgcaaatttgttcgattctgctaataattatgtgtactactaccaaagtgcctttaggcctccaaatggatggcatttgcaagggggtgcttatgcagtagtgaattccactaattatagtaataatgcaggttctgcacctcagtgcactgttggtgttattaaggacgtctataatcaaagtgcggcttctatagctatgacagcacctcttcagggtatggcttggtctaagtcacaattttgtagtgcacactgtaacttttctgaaattacagtttttgtcacacattgttatagtagtggtagcgggtcttgtcctataacaggcatgattccacgtgatcat…
S_094	KU317090	1620	atgttggggaattcactgtttttagtgaccattttgtgtgcactatgtagtgcaaatttgtttgattctggcaataattatgtgtactactaccaaagtgcctataggcctccagatggatggcatctgcaagggggtgcttatgcagtagtgaattctactaattataataataatgccggttctgcaaatgagtgcactgttggtgttattaaggacgtctataatcaaagtgcggcttccatagctatgacagcacctcctcagggtatggcttggtctaagtcacaattttgtagtgcacactgtaacttttctgaaattacagtttttgtcacacattgttatagtagtggtgcaggttcttgtcctataacaggcatgattgcacgtggtcat…
S_095	MK581205	1620	atgttggtgaagtcactgtttttagtgaccattttgtgtgcactatgtagtgcaaatttgtttgattctgataataattatgtgtactactaccaaagtgcttttagaccgccaaatgggtggcacctacaaggaggtgcttatgcagtagtcaattccattaattatactaataatgccggttctgcacatgagtgcactgttggtgttattaaggatgtttataatcaaagtgtggcttccatagctatgacagcacctcttcagggtatggcttggtctaagtcaaaattctgtagtgcacactgtaacttttctgaaattacagtttttgtcacacattgttatagtagtggtagtgggtcttgtcctataacaggcgtgattccacgtgatcat…
S_096	KP662631	1560	atgttggtgaagtcactgtttttagtgaccattttgtgtgcactatgtagtgcaaatttgtttgattctgataataattatgtgtactactaccaaagtgcttttagaccgccaaatgggtggcacctacaaggaggtgcttatgcagtagtcaattctactaatcatactagtaatgccggttctgcacaagggtgcactgttggtgttattaaggatgtttataaccaaagtgtggcttccatagctatgacagcacctcttcagggtatggcttggttttgtactgcatactgtaacttttcagatactacagtgtttgttacacattgttaccatattcgtatttctgcaatgaaaaatggttctttattttataatttaacagttagcgtatct…
S_097	FN430414	1620	atgttggtgaagtcactgtttttagtgaccattttgtgtgcactatgtagtgcaaatttgtttgattctgataataattatgtgtactactaccaaagtgcttttagaccgccaaatgggtggcacctacaaggaggtgcttatgcagtagtcaattctactaattatactaataatgccggttctgcacatgcttgcactgttggtgttattaaggatgtttataatcaaagtgtggcttccatagctatgacagcaccttttcagggtatggcttggtctaagtcacaattctgtagtgcacactgtaacttttctgaaattacagtttttgttacacattgttatagtagtggtagtgggtcttgtcctataacaggcatgattccacgtgatcat…
S_098	KY933089	1620	atgttggtgaagtcactgtttttagtgaccattttgtgtgcactatgtagtgcaaatttgtttgattctgataataattatgtgtactactaccaaagtgcttttagaccgccaaatgggtggcacctacaaggaggtgcttatgcagtagtcaattctactaattatactaataatgccggttctgcacatgagtgcactgttggtgttattaaggatgtttataatcaaagtgtggcttccatagctatgacagcacctcttcagggtatggcttggtctaagtcacaattctgtagtgcacactgtaatttttctgaaattacagtttttgtcacacattgttatagtagtggtagtgggtcttgtcctataacaggcatgattccacgtgatcat…
S_099	EF079115	1620	atgttggtgaagtcactgtttttagtgaccattttgtgtgcactatgtagtgcaaatttgtttgattctgataataattatgtgtactactaccaaagtgcttttagaccgccaaatgggtggcacctacaaggaggtgcttatgcagtagtcaattctactaattatactaataatgccggttctgcacatgggtgcactgttggtgttattaaggatgtttataatcaaagtgtggcttccatagctatgacagcacctcttcagggtatggcttggtctaagtcacaattctgtagtgcacactgtaacttttctgaaattacagtttttgtcacacattgttatagtagtggtagtgggtcttgtcctataacaggcatgattccacgtgatcat…
S_100	KT886454	1620	atgttggtgaagtcactgtttttagtgaccattttgtgtgcactatgtagtgcaaatttgtttgattctgataataattatgtgtactactaccaaagtgcttttagaccgccaaatgggtggcacctacaaggaggtgcttatgcagtagtcaattctactaattatactaataatgccggttctgcacaagggtgcactgttggtgttattaaggatgtttataatcaaagtgtggcttccatagctatgacagcacctcttcagggtatggcttggtctaagtcacaattctgtagtgcacactgtaatttttctgaaattacagtttttgtcacacattgttatagtagtggtagtgggtcttgtcctataacaggcacgattccacgtgatcat…
S_101	DQ400359	1618	atgttggtgaagtcactgtttttagtgaccattttgtgtgcactatgtagtgcaaatttgtttgattctgataataattatgtgtactactaccaaagtgcttttagaccgccaaatgggtggcacctacaaggaggtgcttatgcagtagtcaattccactaattatactagtaatgccggttctgcaaatgagtgcactgttggtgttattaaggatgtttataatcaaagtgtggcttccatagctatgacagcacctcttcagggtatgacttggtctaaggcacaattctgtagtgcacactgtaacttttctgaaattacagtttttgtcacacattgttatagtagtggtagtgggtcttgtcctataacaggcatgattccacgtggtcat…
S_102	KU900739	1620	atgttggtgaagtcactgtttttagtgaccattttgtgtgcactatgtagtgcaaatttgtttgattctggtaataattatgtgtactactaccaaagtgcttttagaccgccaaatgggtggcacctacaaggaggtgcttatgcagtagtcaattccactaattatactaataatgccggttctgcacatgagtgcactgttggtgttattaaggatgtttataatcaaagtgtggcttccatagctatgacagcacctcttcagggtatggcttggtctaagtcacaattctgtagtgcacactgtaacttttctgaaattacagtttttgtcacacattgttatagtagtggtagtgggtcttgtcctataacaggcatgattccacgtgatcat…
S_103	MK581206	1605	atgttggtgaagtcactgtttttagtgaccattttgtgtgcactatgtagtgcaaataataattatgtgtactactaccaaagtgcttttagaccgccaaatgggtggcacttacaaggaggtgcttatgcagtagttaactcyacyacttmtactacttataccggttctgcaaatgagtgcactgttggtgttattaaggatgtttataatcaaagtgtggcttccatagctatgacagcacctcttcagggtatggcttggtctaaatcacaattctgtagtgcacactgtaacttttctgaaattacagtttttgtcacacattgttattctagtggtacggggtcttgtcctataacaggcatgattccacgtgatcatattcgtatttctgca…
S_104	GQ844988	1610	atgttggagaagtcactgttgctagcgaccattttgtgtgcactatgtagtgctaatttatatgatagtgatacctacgtttgctactaccaaagccaatacaggccacctaatggttggcatttacatggaggtgcttatgcagtagttaatgtttttaatgaatttaataatgctgatgggcccacctgcagggctggtgcaattttttggagtaaaaattttagtgcttcatccgttgcgatgactgcaccagctaatggtttgcaatggtctactagtcaattctgtacagcccactgtaattttactgatattacagtgtttgttacacattgttttaagtctggtgaatgtcctctaacaggccgtattccatctggttacattcgcgtttca…
S_105	DQ070840	1622	atgttggagaagtcactgttgctagcgaccattttgtgtgcactatgtagtgctaatttatatgatagtgatacctacgtttgctactaccaaagccaatacaggccacctaatggttggcatttacatggaggtgcttatgcagtagttaatgtttttaatgaatttaataatgctgatgggcccacctgcagggctggtgcaattttttggagtaaaaattttagtgcttcatccgttgcgatgactgcaccagctaatggtttgcaatggtctactagtcaattctgtacagcccactgtaattttactgatattacagtgtttgttacacattgttttaagtctggagtaaatgaatgtcctctaacaggccgtattccatctggttacattcgc…
S_106	GU393336	1629	atgttggagaagtcactgttgctagcgaccattttgtgtgcactatgtagtgctaatttatatgatagtgatacttacgtttactactaccaaagccaatacaggccacctaatggttggcatttacatggaggtgcttatgcagtagttaatgtttttaatgaatttaataatgctgatgggcccacctgcagggctggtgcaattttttggagtaaaaattttagtgcttcatccgttgcgatgactgcaccagctaatggtttgcaatggtctactagtcaattctgtacagcccactgtaattttactgatattacagtgtttgttacacattgttttaagtttggagtaaatgaatgtcctctaacaggccttattccatctggttacattcgc…
S_107	GU361608	1629	atgttggagaagtcactgttgctagcgaccattttgtgtgtcctatgtagtgctaatttatatgatagtgatacttacgtttactactaccaaagccaatacaggccacctaatggttggcatttacatggaggtgcttatgcagtagttaatgtttttaatgaatttaataatgctgatgggcccacctgcagggctggtgcaattttttggagtaaaaattttagtgcttcatccgttgcgatgactgcaccagctaatggtttgcaatggtctactagtcaattctgtacagcccactgtaattttactgatattacagtgtttgttacacattgttttaagtttggagtaaatgaatgtcctctaacaggccttattccatctggttacattcgc…
S_108	GU393337	1629	atgttggagaagtcactgttgctagcgaccattttgtgtgtcctatgtagtgctaatttatatgatagtgatacttacgtttactactaccaaagccaatacaggccacctaatggttggcatttacatggaggtgcttatgcagtagttaatgtttttaatgaatttaataatgctgatgggcccacctgcagggctggtgcaattttttggagtaaaaattttagtgcttcatccgttgcgatgactgcaccagctaatggtttgcaatggtctactagtcaattctgtacagcccactgtaattttactgatattacagtgtttgttacacattgttttaagtttggagtaaatgaatgtcctctaacaggccttattccatctggttacattcgc…
S_109	AF349621	1628	atgttggtaacacctcttttattagtgactcttttgtgtgcactatgtagtgctgctttgtatgataacgattcttacgtttactactaccaaagcgcgtttagaccttccatgggttggcatttacatggaggcgcttatgcagtagttaatgtttctactgagactagtaatgcaggctcggcaaattgccgtgccggagctattgtttttagtaagaatcttactgcttcctctatagccatgactgcgccacctaatggtatgtcatggtctactaatcaattttgtacggcccactgtaattttactgattttacagtgtttgttacacattgttataagagtggagcaagtgagtgtcctttaacaggtctcattccttcaggctatattcgc…
S_110	AF349620	1629	atgttggtaacacctcttttattagtgactcttttgtgtgcactatgtagtgctgctttgtatgataacgattcttacgtttactactaccaaagcgcgtttagaccttccatgggttggcatttacatggaggcgcttatgcagtagttaatgtttctactgagactagtaatgcaggctcggcaaattgccgtgccggagctattgtttttagtaagaatcttactgcttcctctatagccatgactgcaccacctaatggtatgtcatggtctactaatcaattttgtacggcccactgtaattttactgattttacagtgtttgttacacattgttataggagtggagcaagtgagtgtcctttaacaggtctcattccttcaggctatattcgc…
S_111	DQ901377	1620	atgttgggcaaactgcttttactagtgactcttttgtttgcactatgtaatacccttttatatgataatgatacttacgtttactactaccagagtgccttcagaccacctcttggttggcatcttcatggaggtgcgtatgcagtagttaatgtaagtacggagtatgctaatgcgcaaggaaccagctgcactgctggtactatctcttggagtaagaattttactgctgcttctgtagccatgacagcacctacttctggtatgacatggtctgctactcaattctgtactgcacactgtaattttaccgattttacagtgttcgttacacattgttttaaaagtggaactggtaattgtcccttaacaggtcttattccaaatggtcatattcgt…
S_112	AJ457137	1619	atgttgggcaaaccgcttttactagtgactcttttgtttgcactatgtaatgcccttttatatgataatggtacttacgtttactactaccagagtgccttcagaccaccttttggttggcatgttcatggaggcgcgtatgcagtagttaatgtaagtacggagtatgctaatgcgcacggaaccagctgcactgctggtactatctcttggagtaagaattttactgctgcttctgtagccatgacagcacctacttctggtatggcatggtctactgcccaattctgtactgcacactgtaattttaccgattttacagtgttcgttacacattgttttaaaagtggaactggtaaatgtcccttaacaggtcttattccaaatggtcatattcgt…
S_113	DQ064808	1613	atgttgggcaaaccgcttttactagtgactcttttgtttgcactatgtagtgcccttttatatgataatggtacttacgtttactactaccagagtgccttcagaccaccttctggttggcatgttcatggaggcgcgtatgcagtagttaatgtaagtacggagtatgctaatgcgcacggaaccagctgcactgctggtactatctcttggagtaagaattttactgctgcttctgtagccatgacagcacctacttctggtatggcatggtctgctaaccaattctgtactgcacactgtaattttaccgattttacagtgttcgttacacattgttataaaaatggacatgataattgtcccttaacaggtcttattcctcagaatcatattcgt…
S_114	DQ064806	1619	atgttgggcaaaccgcttttactagtgactcttttgtttgcactatgtagtgcccttttatatgataatggtacttacgtttactactaccagagtgccttcagaccatctactggttggcatgttcatgggggcgcgtatgcagtagttaatgtaagtacggagtatgctaatgcgcaaggatccgtatgcactgctggtactatctcttggagtaagaattttactgctgcttctgtagccatgacagcacctacttctggtatggcatggactactgcccaattctgtactgcacactgtaattttaccgattttacagtgttcgttacacattgttttaaaagtggaactggtagttgtcccttaacaggtcttattccaagtggttatattcgt…
S_115	DQ901376	1620	atgttgggcaaaccgcttttactagtgactcttttgtttgcactatctaatgcctttttatatgataatgatacttacgtttactactaccagagtgccttcagaccatctggtggttggcatcttcatggaggcgcgtatgcagtagttaatgtaagtacggagtatgctaatgcgcatggaaccagctgcactgctggtactatctcttggagtaagaattttactgctgcttctgtagccatgacagcacctacttctggtatggcatggtctactgctcaattctgtactgcacactgtaattttaccgattttacagtgttcgttacacattgttttaaaagtggaactggtaattgtcccttaacaggtcttattccaaatggtcatattcgt…
S_116	DQ386105	1619	atgttgggcaaaccgcttttactagtgactctttggtatgcactatgtagtgctttgctctatgataaggatacttatgtttactactaccaaagtgcctttaggcctggtttaggttggcatttacatggaggcgcgtatgcagtagttaatgtaagtaaggagtttgctaatgcgcacggacccagctgcactgctggtactatctcttggagtaagaattttactgctgcttctgtagccatgacagcacctatttctggtatgacatggtctactaaccaattctgtactgcacactgtaattttaccgattttacagtgttcgttacacattgttataaaagtggaactgataattgtcccttaacaggtcttattccaaatggtcatattcgt…
S_117	HQ848267	1632	atgttggggaagtcactgtttttagtgaccattttgtttgcactgtgtagtgcaaatttgtttcattctggtaattatgtgtactactatcaaagtgcttttagaccaccaaatggatggcatttgcaagggggtgcttatgcagtagtgaattctactactaaatataataatgcaggcgccgctagtgagtgttctgtaggtgttctttttaattatactaacggaaacgacgttggttataataatagtgcttcttctatagccatgacagcaccgttgtctggtatgtcttggtctaaagcagaattttgtactgcccactgtaacttctcggattttacagtgtttgttacacattgttttgcaaattcttgtcctttaacaggtaggatagag…
S_118	HM245924	1626	atgttggggaagtcactgttaatagtgactcttttgtgtgcactatgtagtgccactctttatactcacgattatgtttactactaccaaagtgcctatagaccaccaaatggatggcatttgcaagggggtgcttatgcagtagtgaattctactaataaaactaacaatgcaggcgccgctagcgggtgttctgtaggtgttctttttaattatactaacggaaatgacgttggttataataatagtgcttcttctgtagccatgacagcaccgcttcctggtatgtcttggtctaaaacacaattttgtactgcccattgtaacttttcggattttacagtgtttgttacacattgttttgcaaattcttgtcctttaacaggtaggatagaggaa…
S_119	DQ167147	1625	atgttggggaagtcactgttaatagtgactgttttgtttgcactatgtagtgctactctttatactcacgattatgtttactactaccaaagtgcctttagaccaccaaatggatggcatttgcaggggggtgcttatgcagtagtgaattctactaataaaactaacaatgcaggcgccgctagcgagtgttctgtaggtgttctttttaattatactaacggaaatgacgttggttataataatagtgcttcttccgtagccatgacagcaccgtttcctggtatgtcttggtctaaaacacaattttgtactgcccattgtaatttttcggattttacagtgtttgttacacattgttttgcaaactcttgtcctttaacaggtaggatagaggaa…
S_120	KC577397	1628	atgttggggaagtcactgttaatagtgactgttttgtttgcactatgtagtgctactctttatactcacgattatgtttactactaccaaagtgcctttagaccaccaaatggatggcatttgcaagggggcgcttatgcagtagtgaattctactaataaatataacaatgcaggcgccgctaaagagtgttctgtaggtgttctttttaattatactaacggaaatgacgttggttataataatagtgcttcttccgtagccatgacagcaccgttgtccggtatgtcttggtctaaaacagaattttgtactgcccactgtaacttttcggattttacagtgtttgttacacattgttttgcaaattcttgtcctctaacaggtaggatagagcag…
S_121	KP118894	1626	atgttggggaagtcactgttaatagtgactgttttgtttgcactatgtagtgccactctttatactcacgattatgtttactactaccaaagtgcctatagaccaccaaatggatggcatttgcaagggggtgcttatgcagtagtgaattctactaataaatttaacaatgcaggcgccgctagcgagtgttctgtaggtgttctttttaattatactaacggaaatgacgttggttataataatagtgcttcctccgtagccatgacagcaccgcttcctggtatgtcttggtctaaaacacaattatgtactgcccattgtaatttttcggattttacagtgtttgttacacattgttttgcaaattcttgtcctttaacaggtaggatagagcaa…
S_122	GQ265940	1625	atgttggggaagtcactgttaatagtgactgttttgtttgcactatgtagtgccactctttatactcacgattatgtttactactaccaaagtgcctatagaccaccaaatggatggcatttgcaagggggtgcttatgcagtagtgaattctactaataaaactaacaatgcaggcgccgctagcgagtgttctgtaggtgttctttttaattatactaacggaaatgacgttggttataataatagtgcttcttctgtagccatgacagcaccgcttcctggtatgtcttggtctaaaacacaattttgtactgcccattgtaacttttcggattttacagtgtttgttacacattgttttgcaaattcttgtcctttaacaggtaggatagaggaa…
S_123	JF893452	1626	atgttggggaagtcactgttaatagtgactgttttgtttgcactatgtagtgccactctttatactcacgattatgtttactactaccaaagtgtctatagaccaccaaatggatggcatttgcaagggggtgcttatgcagtagtgaattctactaataaaactaacaatgcaggcgccgctagcgagtgttctgtaggtgttctttttaattatactaacggaaatgacgttggttataataatagtgcttcttccgtagccatgacagcaccgcttcctggtatgtcttggtctaaaacacaattttgtactgcccattgtaacttttcggattttacagtgtttgttacacattgttttgcaaattcttgtcctttaacaggtaggatagaggaa…
S_124	KC577382	1634	atgttggggaagtcactgtttttagtgatcattttgtgtgcactatgtagtgcaaatttgtttgattctgataataattatgtgtactactaccaaagtgcctttaggcctccaggtggatggcatttgcaagggggtgcttatgcagtagttaattctactaataagtttaataatgcaggcactgcttccgagtgttctgtgggtgttctttttaattatactaacggaaatagtgacgttggttataatcaaagtgcttcctccatagccatgacagcaccctctcctggtatggcttggtctaaatcacaattttgtactgctcactataacttctcggattttacagtgtttattacacattgttttgcaaattcttgtcctttaacaggtagg…
S_125	HQ018890	1631	atgttggggaagtcactgtttttagtgaccattttgtgtgcactatgtagtgcaaatttgtttgatattgataataattatgtttactactaccaaagtgcctttagaccaccaaatggatggcatttgcaggggggcgcttatgcagtagttaattttactaataaatctaacaatgcaggcgccgctcaagagtgttctgtaggtgttctttttaattatagtaacggaaatgacattggttataataatagtgcttcttccatagccatgacagcaccgtcccctggtatgtcttggtctaaatcacaattttgtactgcccactgtaacttttcggattttacagtgtttgttacacattgttttgcaaattcttgtcctttaacaggtacgata…
S_126	MF034376	1595	atgttggggaagtcactgtttatagcgactcttttgtttgcactatgtagtgcggctctgtttgataataatgagaccgtttactactaccaaagtgccttccgaccatccactggttggcatatgcatgggggtgcttatgcggtagttaatgtttctttagaatatagtaatgcaggttcacagcaatgtaccgccggtgctatttattggagtaagaatttcagtgcagcttctgtggctatgacagcacctcaaaatggtatgtcatggtcaactttacaattttgtacggctcactgcaattttactgattttgtagtatttgttacacattgttataaaagtagttctggttcatgtcctttaacaggtatgattccacagtattatattcgt…
S_127	MF034373	1595	atgttggggaagtcactgtttatagcgactcttttgtttgcactatgtagtgcggctctgtttgataataatgagaccgtttactactatcaaagtgccttccgaccatctactggttggcatatgcatgggggtgcttatgcggtagttaatgtttctttagaatatagtaatgcaggttcacagcaatgtaccgccggtgctatttattggagtaagaatttcagtgcagcttctgtggctatgacagcacctcaaaatggtatgtcatggtcaacttcacaattttgtacggctcactgcaattttactgattttgtagtatttgttacacattgttataaaagtagttctggttcatgtcctttaacaggtatgattccacagcattatattcgt…
S_128	MF034375	1595	atgttggggaagtcactgtttatagcgactcttttgtttgcactatgtagtgcggctctgtttgataataatgagaccgtttactactaccaaagtgccttccgaccatctactggttggcatatgcatgggggtgcttatgcggtagttaatgtttctgtagaatatagcaatgcaggttcacagcaatgtaccgccggtgctatttattggagtaagaatttcagtgcagcttctgtggctatgacagcacctcaaaatggtatgtcatggtcaacttcacaattttgtacggctcactgcaattttactgattttgtagtatttgttacacattgttataaaagtagttctggttcatgtcctttaacaggtatgattccacagtattatattcgt…
S_129	KU238179	1613	atgttggggaagtcactgtttatagtgactcttttgtttgcactatgtagtgcggctctgtttgataataatgagaccgtttactactatcaaagtgccttccgaccatttactggttggcatatgcatgggggtgcttatgcggtagttaatgtttgtttagaatatagtaatgcaggttcacagcaatgtaccgccggtgctatttattggagtaagaatttcagtgctgcttctgtggctatgacagcacctcaaaatggtatgtcatggtcaacttcacaattttgtacggctcactgcaattttactgattttgtagtatttgttacacattgttataaaagtagttctggttcatgtcctttaacaggtatgattccacagaattatattcgt…
S_130	KU238178	1613	atgttggggaagtcactgtttatagtgactcttttgtttgcactatgtagtgcggctctgtttgataataatgagaccgtttactactatcaaagtgccttccgaccatctgctggttggcatatgcatgggggtgcttatgcggtagttaatgtttctttagaatatagtaatgcaggttcacagcaatgtaccgccggtgctatttattggagtaagaatttcagtgctgcttctgtggctatgacagcacctcaaaatggtatgtcatggtcaacttcagaattttgtacggctcactgcaattttactgattttgtagtatttgttacacattgttataaaagtggttctggttcatgtcctttaacaggtatgattccacagaattatattcgt…
S_131	KU238175	1610	atgttggggaagtcactgtttatagtgactcttttgtttgcactatgtagtgcggctctgtttgataataatgagaccgtttactactatcaaagtgccttccgaccatctgctggttggcatatgcatgggggtgcttatgcggtagttaatgtttctttagaatatagtaatgcaggttcacagcaatgtaccgccggtgctatttattggagtaagaatttcagtgctgcttctgtggctatgacagcacctcaaaatggtatgtcatggtcaacttcagaattttgtacggctcactgcaattttactgattttgtagtatttgttacacattgttataaaagtagttctggttcatgtcctttaacaggtatgattccacagaattatattcgt…
S_132	KU238174	1613	atgttggggaagtcactgtttatagtgactcttttgtttgcactatgtagtgcggctctgtttgataataatgagaccgtttactactatcaaagtgccttccgaccatctgctggttggcatatgcatgggggtgcttatgcggtagttaatgtttctttagaatatagtaatgcaggttcacagcaatgtaccgccggtgctatttattggagtaagaatttcagtgctgcttctgtggctatgacagcacctcaaaatggtatgtcatggtcaacttcagaattttgtacggctcactgcaattttactgattttgtagtatttgttacacattgttataaaagtagttctggttcatgtcctttaacaggtatgattccacagtattatattcgt…
S_133	MF034385	1595	atgttggggaagtcactgtttatagtgactcttttgtttgcactatgtagtgcggctctgtttgataataatgagaccgtttactactatcaaagtgccttccgaccatctactggttggcatatgcatgggggtgcttatgcggtagttaatgtttctttagaatatagtaatgcaggttcagagcaatgtaccgccggtgctatttattggagtaagaatttcagtgcagcttctgtggctatgacagcacctcaaaatggtatgtcatggtcaactttacaattttgtacggctcactgcaattttactgattttgtagtatttgttacacattgttataaaagtagttctggttcatgtcctttaacaggtatgattccacagcattatattcgt…
S_134	KU979008	1592	atgttggggaagtcactgtttatagtgactcttttgtttgcactatgtagtgcggctctgtttgataataatgagaccgtttactactatcaaagtgccttccgaccatctactggttggcatatgcatgggggtgcttatgcggtagttaatgtttctttagaatatagtaatgcaggttcacagcaatgtaccgccggtgctatttattggagtaagaatttcagtgcagcttctgtggctatgacagcacctcaaaatggtatgtcatggtcaactttacaattttgtacggctcactgcaattttactgattttgtagtatttgttacacattgttataaaagtagttctggttcatgtcctttaacaggtatgattccacagcattatattcgt…
S_135	MF034372	1595	atgttggggaagtcactgtttatagtgactcttttgtttgcactatgtagtgcggctctgtttgataataatgagaccgtttactactatcaaagtgccttccgaccatctactggttggcatatgcatgggggtgcttatgcggtagttaatgtttctttagaatatagcaatgcaggttcacagcaatgtaccgccggtgctatttattggagtaagaatttcagtgcagcttctgtggctatgacagcacctcaaaatggtatgtcatggtcaactttacaattttgtacggctcactgcaattttactgattttgtagtatttgttacacattgttataaaagtagttctggttcatgtcctttaacaggtatgattccacagcattatattcgt…
S_136	MF034384	1595	atgttggggaagtcactgtttatagtgactcttttgtttgcactatgtagtgcggctttgtttgataataatgagaccgtttactactatcaaagtgccttccgaccatctactggttggcatatgcatgggggtgcttatgcggtagttaatgtttctttagaatatagtaatgcaggttcacagcaatgtaccgccggtgctatttattggagtaagaatttcagtgcagcttctgtggctatgacagcacctcaaaatggtatgtcatggtcaactttacaattttgtacggctcactgcaattttactgattttgtagtatttgttacacattgttataaaagtagttctggttcatgtcctttaacaggtatgattccacagcattatattcgt…
S_137	MF034377	1595	atgttggggaagtcactgtttatagtgactcttttgtttgcactatgcagtgcggctttgtttgataataatgagaccgtttactactatcaaagtgccttccgaccatccactggttggcatatgcatgggggtgcttatgcggtagttaatgtttctttagaatatagtaatgcaggttcacagcaatgtaccgccggttctatttattggagtaagaatttcagtgcagcttctgtggctatgacagcacctcaaaatggtatgtcatggtcaactttacaattttgtacggctcactgcaattttactgattttgtagtatttgttacacattgttataaaagtagttctggttcatgtcctttaacaggtatgattccacagcattatattcgt…
S_138	MF034378	1595	atgttggggaagtcactgtttatagtgactcttttgtttgcactatgcagtgcggctttgtttgataataatgagaccgtttactactatcaaagtgccttccgaccatctactggttggcatatgcatgggggtgcttatgcggtagttaatgtttctttagaatatagtaatgcaggttcacagcaatgtaccgccggttctatttattggagtaagaatttcagtgcagcttctgtggctatgacagcacctcaaaatggtatgtcatggtcaactttacaattttgtacggctcactgcaattttactgattttgtagtatttgttacacattgttataaaagtagttctggttcatgtcctttaacaggtatgattccacagtattatattcgt…
S_139	MF034374	1595	atgttggggaagtcactgtttatagtgactcttttgtttgcactatgtagtgcggctctgtttgataataatgagaccgtttactactaccaaagtgccttccgaccatctactggttggcatatgcatgggggtgcttatgcggtagttaatgtttctgtagaatatagtaatgcaggttcacagcaatgtaccgccggtgctatttattggagtaagaatttcagtgcagcttctgtggctatgacagcacctcaaaatggtatgtcatggtcaactttacaattttgtacggctcactgcaattttactgattttgtagtatttgttacacattgttataaaagtagttctggttcatgtcctttaacaggtatgattccacagcattatattcgt…
S_140	AY279533	1611	atgttggggaagtcactgtttgtagtgactcttttgtttgcactatgtagtgctagtttgtttgataataatgaaaccgtttactactaccaaagtgccttcagaccgtctgatggatggcatatgcatggaggtgcttatgcagtagttaatgtttctttagcgtacgctaatgcacaaccaacttgcactgtgggtgccattggctggagcaaaaacttttctgcagcttctgtagccatgactgcacctgctgcaggtatgtcttggtcaaaatcacaattttgtactgctcactgtaatttctcagattttacagtgtttgttacacattgttattcaagtggtcaaggttcctgtccactaacagggcagttacaaagagattccattcgcatc…
S_141	AY091552	1611	atgttggggaagtcactgtcattagtgactcttttgtttgcactatgtagtgctagtttgtttgataataatgaaaccgtttactactaccaaagtgccttcagaccgtctgatggatggcatatgcatggaggtgcttatgcagtagttaatgtttctttagcgtacgctaatgcacaaccaatttgcactgtgggtgccattggctggagcaaaaacttttctgcagcttctgtagccatcactgcacctgctgcaggtatgtcttggtcaaaatcacaattttgtactgctcactgtaatttctcagattttacagtgtttgttacacattgttattcaagtggtcaaggttcctgtccattaacagggcagttacaaagaaattctattcgcatc…
S_142	KU979007	1592	atgttggtgaagtcactgtttatagcgactcttttgtttgcactatgcagtgccgctttgtttgacaataatgaaaccgtttactactaccaaagtgccttcagaccatccactggctggcatatgcatgggggtgcttatgcagtagttaatgtttctgtagaatatagtaatgcaggttcacagcaatgtaccgccggtgctatttattggagtaagaatttcagtgctgcttctgtggctatgacagcacctcaaaatggtatgtcatggtcaacttcagaattttgtacggcgcactgcaattttactgattttgtagtatttgttacacattgttataaaagtagttctggttcatgtcctttaacaggtatgattccacagtattatattcgt…
S_143	KC533682	1585	atgttggggaagtcactgtttatagtgactcttttgtttgcactatgtagtgccgctttgtttgataataatgaaaccgtttactactaccaaagtgcctttaaaccggctgatggatggcatttgcatggtggtgcttatgcagtagtaaacgtttctttagaaactaataatgcaggcacagtttcacaatgcactgcagggtctatctattggagtaaaaattttagtgcatcttctgtagccatgacagcacctgatacaggtatgtcttggtcagccagccagttctgtacggctcactgtaactttacagattttacagtgtttgttacacattgttacaaaaatggtcagggttcatgtcctttaacaggtccgattccacggaatcatatt…
S_144	MN890129	1614	atgttggggaagtcactgtttatagtgactcttttgtttgcactatgcagtgcggctctgtttgataataatgagaccgtttactactatcaaagtgccttccgaccatctaatggttggcatatgcatgggggtgcttatgcggtagttaatgtttctttagaatatagtaatgcaggttcacagcaatgtaccgccggtgctatttattggaataagaattttagtgcatcttctgtagccatgacagcacctgttacaggtatgtcttggtcagtcagtcagttttgtacggctcactgtaactttacagattttacagtgtttgttacacattgttacaaaagtagttctggttcatgtcctttaacaggtatgattccacagaattatattcgt…
S_145	MN890127	1614	atgttggggaagtcactgtttatagtgactcttttgtttgcactatgcagtgcggctctgtttgataataatgagaccgtttactactatcaaagtgccttccgaccatctaatggttggcatatgcatgggggtgcttatgcggtagttaatgtttctttagaatatagtaatgcaggttcacagcaatgtaccgccggtgctatttattggagtaagaattttagtgcatcttctgtagccatgacagcacctgttacaggtatgtcttggtcagccagtcagttttgtacggctcactgtaactttacagattttacagtgtttgttacacattgttacaaaagtagttctggttcatgtcctttaacaggtatgattccacagaattatattcgt…
S_146	MN890128	1614	atgttggggaagtcactgtttatagtgactcttttgtttgcactatgcagtgcggctctgtttgataataatgagaccgtttactactatcaaagtgccttccgaccatctaatggttggcatatgcatgggggtgcttatgcggtagttaatgtttctttagaatatagtaatgcaggttcacagcaatgtaccgccggtgctatttattggagtaagaattttagtgcatcttctgtagccatgacagcacctgttacaggtatgtcttggtcagtcagtcagttttgtacggctcactgtaactttacagattttacagtgtttgttacacattgttacaaaagtagttctggttcatgtcctttaacaggtatgattccacagcattatattcgt…
S_147	KU979006	1592	atgttggtgaagtcactgtttatagcgactcttttgtttgcactatgcagtgccgctttgtttgacaataatgaaaccgtttactactaccaaagtgccttcagaccatccactggctggcatatgcatgggggtgcttatgcagtagttaatgtttctgtagaatatagcaacgcaggttcaggccaatgtactgcaggttctatctattggagtaaaaattttagtgcatcttctgtagacatgacagcacctgatacaggtatgtcttggtcaaccagccagttctgtacggctcactgtaactttacagagtttacagtgtttgttacacattgttacaaaaatggtcagggttcatgtcctttaacaggtctgattccacagaatcatattcgt…
S_148	KU238173	1613	atgttggtgaagtcactgtttatagtgactcttttgtttgcactatgtagtgccgctttgtttgacaataatgaaaccgtttactactaccaaagtgccttcagaccattcactggctggcatatgcatgggggtgcttatgcagtagttaatgtttctgtagaatatagaaacgcaggctcaggtcaatgtactgcagggtctatctattggagtaaaaattttagtgcatcttctgtagccatgacagcacctgatacaggtatgtcttggtcagccagccagttttgtacggctcactgtaactttacagattttacagtgtttgttacacattgttacaaaaatggtcagggttcatgtcctttaacaggtctgattccacagaatcatattcgt…
S_149	KY805846	1614	atgttggtgaagtcactgtttatagtgactcttttgtttgcactatgcagtgccgctttgtttgacaataatgaaaccgtttactactaccaaagtgccttcagaccatccactggctggcatatgcatgggggtgcttatgcagtagttaatgtctctgtagaatatagaaacgcaggctcaggtcaatgtactgcagggtctatctattggagtaaaaattttagtgcatcttctgtagccatgacagcacctgatacaggtatgtcttggtcagccagccagttttgtacggctcactgtaactttacagattttacagtgtttgttacacattgttacaaaaatggtcagggttcatgtcctctaacaggtctgattccacagaatcatattcgt…
S_150	KU238172	1613	atgttggtgaagtcactgtttatagtgactcttttgtttgcactatgcagtgccgctttgtttgacaataatgaaaccgtttactactaccaaagtgccttcagaccatccactggctggcatatgcatgggggtgcttatgcagtagttaatgtctctgtagaatatagaaacgcaggctcaggtcaatgtactgcagggtctatctattggagtaaaaattttagtgcatcttctgtagccatgacagcacctgatacaggtatgtcttggtcagccagccagttttgtacggctcactgtaactttacagattttacagtgtttgttacacattgttacaaaaatggtcagggttcatgtcctctaacaggtctgattccacagaatcatattcgt…
S_151	MN987230	1614	atgttggtgaagtcactgtttatagtgactcttttgtttgcactatgcagtgccgctttgtttgacaataatgaaaccgtttactactaccaaagtgccttcagaccatccactggctggcatatgcatgggggtgcttatgcagtagttaatgtttctgtagaatatagtaacgcaggctcaggtcaatgtactgcggggtctatccattggagtaaaaattttagtgcatcttctgtagccatgacagcacctgttacaggtatgtcttggtcagccagtcagttttgtacggctcactgtaactttacagattttacagtgtttgttacacattgttacaaaaatggtcagggttcatgtcctttaacaggtctgattccaaaggatcatattcgt…
S_152	MN890131	1614	atgttggtgaagtcactgtttatagtgactcttttgtttgcactatgcagtgccgctttgtttgacaataatgaaaccgtttactactaccaaagtgccttcagaccatccactggctggcatatgcatgggggtgcttatgcagtagttaatgtttctgtagaatatagtaacgcaggctcaggtcaatgtactgcggggtctatccattggagtaaaaattttagtgcatcttctgtagccatgacagcacctgttacaggtatgtcttggtcagttagtcagttttgtacggctcactgtaatttcacagattttacagtgtttgttacacattgttacaaaaatggtcagggttcatgtcctttaacaggtctgattccaaaggatcatattcgt…
S_153	MN890132	1614	atgttggtgaagtcactgtttatagtgactcttttgtttgcactatgcagtgccgctttgtttgacaataatgaaaccgtttactactaccaaagtgccttcagaccatccactggctggcatatgcatgggggtgcttatgcagtagttaatgtttctgtagagtatagtaacgcaggctcaggtcaatgtactgcggggtctatccattggagtaaaaattttagtgcatcttctgtagccatgacagcacctgttacaggtatgtcttggtcagtcagtcagttttgtacggctcactgtaactttacagattttacagtgtttgttacacattgttacaaaagtggtcagggttcatgtcctttaacaggtctgattccaaaggatcatattcgt…
S_154	MN890133	1614	atgttggtgaagtcactgtttatagtgactcttttgtttgcactatgtagtgccgctttgtttgacaataatgaaaccgtttactactaccaaagtgccttcagaccatccactggctggcatatgcatgggggtgcttatgcagtagttaatgtttctgtagaatatagtaacgcaggctcaggtcaatgtactgcggggtctatctattggagtaaaaattttagtgcatcttctgtagccatgacagcacctgttacaggtatgtcttggtcagccagccagttttgtacggctcactgcaattttacagattttacagtgtttgttacacattgttataaaaatggtcagggttcatgtcctctaacaggtctgattccacataatcatattcgt…
S_155	MN890134	1614	atgttggtgaagtcactgtttatagtgactcttttgtttgcactatgtagtgccgctttgtttgacaataatgaaaccgtttactactaccaaagtgccttcagaccatccactggctggcatatgcatgggggtgcttatgcagtagttaatgtttctgtagaatatagtaacgcaggctcaggtcaatgtactgcggggtctatctattggagtaaaaattttagtgcatcttctgtagccatgacagcacctgttacaggtatgtcttggtcagccagccagttttgtacggctcactgcaattttacagattttacagtgtttgttacacattgttataaaaatggtcagggttcatgtcctctaacaggtctgattccacataatcatattcgt…
S_156	HM131453	1614	atgttggtgaagtcactgtttatagtgactcttttgtttgcactatgcattgccgctttgtttgacaacaatgagactgtttactactaccagagtgccttccgaccatccactggttggcatatgcatgggggtgcttatgcagtagttaatgtttctgtagaatatagcaacgcaggcccaggtcaatgtactgcagggtctatctattggagtaaaaattttagtgcatcttctgtagccatgacagcacctgatacaggtatgtcttggtcagccagccagttctgtacggctcactgtaactttacagattttacagtgtttgttacacattgttacaaaagtggtcatggttcatgttctttaacaggtctgattccacagaatcatattcgt…
S_157	JX027070	1614	atgttggtgaagtcactgtttatagtgactcttttgtttgcactatgcattgccgctttgtttgacaacaatgagactgtttactactaccagagtgccttccgaccatccactggttggcatatgcatgggggtgcttatgcagtagttaatgtttctgtagaatatagcaacgcaggcccaggtcaatgtactgcagggtctatctattggagtaaaaattttagtgcatcttctgtagccatgacagcacctgatacaggtatgtcttggtcagccagccagttctgtacggctcactgtaactttacagattttacagtgtttgttacacattgttacaaaagtggtcatggttcatgtyctttaacaggtctgattccacagaatcatattcgt…
S_158	AF093796	1613	atgttggtgaagtcactgtttatagtgactcttttgtttgcactatgtagtgccgctttgtttgacaacaatgagactgtttactactaccaaagtgccttccgaccatccaacggttggcataagcatgggggtgcttatgcagtagttaatgtttctgtagaatataacaacgcaggcacaggtggttgtactgcaggggttatctattggagtaaaaattttagtgcatcttctgtagccatgacagcacctggtacaggtatgtcttggtcaaccaatcagttctgtacggctcactgtaactttacagattttacagtgtttgttacacattgttacaaaagtggttctggttcatgtcctttaacaggtttgattccacagaatcatattcgt…
S_159	JX027069	1614	atgttggtgaagtcactgtttatagtgactcttttgtttgcactatgtagtgccgctttgtttgacaacaatgagactgtttactactaccaaagtgccttccgaccatccaacggttggcataagcatgggggtgcttatgcagtagttaatgtttctgtagaatataacaacgcaggcacaggtggttgtactgyaggggttatctattggagtaaaaattttagtgcatcttctgtagccatgacagcacctggtacaggtatgtcttggtcaaccaatcagttctgtacggctcactgtaactttacagattttacagtgtttgttacacattgttacaaaagtggttctggttcatgtcctttaacaggtttgattccacagaatcatattcgt…
S_160	KY028745	1614	atgttggtgaagtcactgtttatagtgactcttttgtttgcactatgcagtgccgctttgtttgacaataatgagactgtttactactaccagagtgccttccgaccatccaatggttggcatatgcatgggggtgcttatgcagtagttaatgtttctgtagaatatagaaacgcaggctcaggtcagtgtactgcagggtctatctattggagtaaaaattttagtgcatcttctgtagccatgacagcacctgatacaggtatgtcttggtcagtcagccagttctgtacggctcactgtaactttacagattttacagtgtttgttacacattgttacaaaagtggtcatggttcatgtcctttaacaggtctgattccacagaatcatattcgt…
S_161	MF034379	1595	atgttggtgaagtcactgtttatagtgactcttttgtttgcactatgcagtgccgctttgtttgacaacaatgagactgtttactactaccagagtgccttccgaccatccactggctggcatatgcatgggggtgcttatgcagtagttaatgtttctgtagaatataaaaacgcaggctcaggtcaatgtactgcagggtctatctattggagtaaaaattttactgcatcttctgtagccatgacagcacctgatacaggtatgtcttggtcagccagccagttttgtacggctcactgtaactttacagattttacagtgtttgttacacattgttacaaaaatggtcagggttcatgtcctttaacaggtctgattccacagaatcatattcgt…
S_162	JX173488	1597	atgttggtgaagtcactgtttatagtgactcttttgtttgcactatgcagtgccgctttgtttgacaacaatgagactgtttactactaccagagtgccttccgaccatccactggctggcatatgcatgggggtgcttatgcagtagttaatgtttctgtagaatataaaaacgcaggctcaggtcaatgtactgcagggtctatctattggagtaaaaattttactgcatcttctgtagccatgacagcacctgatacaggtatgtcttggtcagccagccagttttgtacggctcactgtaactttacagattttacagtgtttgttacacattgttacaaaaatggtcagggttcatgtcctttaacaggtctgattccacagaatcatattcgt…
S_163	MF034381	1595	atgttggtgaagtcactgtttatagtgactcttttgtttgcactatgcagtgccgctttgtttgacaacaatgagactgtttactactaccagagtgccttccgaccatccactggctggcatatgcatgggggtgcttatgcagtagttaatgtttctgtagaatataaaaacgcaggctcaggtcaatgtactgcagggtctatctattggagtaaaaattttactgcatcttctgtagccatgacagcacctgatacaggtatgtcttggtcagccagccagttttgtacggctcactgtaactttacagattttacagtgtttgttacacattgttacaaaaatggtcagggttcatgtcctttaacaggtctgattccacagaatcatattcgt…
S_164	KU238171	1613	atgttggtgaagtcactgtttatagtgactcttttgtttgcactatgcagtgccgctttgtttgacaataatgaaaccgtttactactaccaaagtgccttcagaccatccactggctggcatatgcatgggggtgcttatgcagtagttaatgtttctgtagaatatagaaacgcaggctcaggtcaatgtactgcagggtctatctattggagtaaaaattttagtgcatcttctgtagccatgacagcacctgatataggtatgtcttggtcagccagccagttctgtacggctcactgtaactttacagattttacagtgtttgttacacattgttacaaaaatggtcagggttcatgtcctttaacaggtctgattccacagaatcatattcgt…
S_165	EU780077	1597	atgttggtgaagtcactgtttatagtgactcttttgtttgcactatgcagtgccgctttgtttgacaacaatgagactgtttactactaccagagtgccttccgaccatccactggttggcatatgcatgggggtgcttatgcagtagttaatgtttctgtagaatatagcaacgcaggcccaggtcaatgtactgcagggtctatctattggagtaaaaattttagtgcatcttctgtagccatgacagcacctgatacaggtatgtcttggtcagccagccagttctgtacggctcactgtaactttacagattttacagtgtttgttacacattgttacaaaagtggtcatggttcatgtcctttaacaggtctgattccacagaatcatattcgt…
S_166	KP259312	1614	atgttggtgaagtcactgtttatagtgactcttttgtttgcactatgcagtgccgctttgtttgacaacaatgagactgtttactactaccagagtgccttccgaccatccactggctggcatatgcatgggggtgcttatgcagtagttaatgtttctgtagaatatagcaacgcaggctcaggtcaatgtactgcagggtctatctattggagtaaaaattttagtgcatcttctgtagccatgacagcacctgatacaggtatgtcttggtcagccagccatttctgtacggctcactgtaactttacagattttacagtgtttgttacacattgttacaaaagtagtcctggttcatgtcctctaacaggtctgattccacagaatcatattcgt…
S_167	MK581207	1614	atgttggtgaagtcactgtttatagtgactcttttgtttgcactatgcagtgccgctttgtttgacaataatgagactgtttactactaccagagtgccttccgaccatccactggttggcatatgcatgggggtgcttatgcagtagttaatgtttctgtagaatatagcaacgcaggctcaggtcagtgtactgcagggtctatctattggagtaaaaattttagtgcatcttctgtagccatgacagcacctgatacaggtatgtcttggtcagccagccagttctgtacggctcactgtaactttacagattttacagtgtttgttacacattgttacaaaagtggtcatggttcatgtcctttaacaggtctgattccacagaatcatattcgt…
S_168	MF101744	1613	atgttggtgaagtcactgtttatagtgactcttttgtttgcactatgcagtgccgctttgtttgacaataatgagactgtttactactaccagagtgccttccgaccatccactggttggcatatgcatgggggtgcttatgcagtagttaatgtttctgtagaatatagcaacgcaggctcaggtcagtgtactgcagggtctatctattggagtaaaaattttagtgcatcttctgtagccatgacagcacctgatacaggtatgtcttggtcagtcagccagttctgtacggctcactgtaactttacagattttacagtgtttgttacacattgttacaaaagtggtcatggttcatgtcctttaacaggtctgattccacagaatcatattcgt…
S_169	KY028748	1614	atgttggtgaagtcactgtttatagtgactcttttgtttgcactatgcagtgccgctttgtttgacaataatgagactgtttactactaccagagtgccttccgaccatccactggttggcatatgcatgggggtgcttatgcagtagttaatgtttctgtagaatatagcaacgcaggctcaggtcagtgtactgcagggtctatctattggagtaaaaattttagtgcatcttctgtagccatgacagcacctgatacaggtatgtcttggtcagtcagccagttctgtacggctcactgtaactttacagattttacagtgtttgttacacattgttacaaaagtggtcatggttcatgtcctttaacaggtctgattccacagaatcatattcgt…
S_170	KY028746	1614	atgttggtgaagtcactgtttatagtgactcttttgtttgcactatgcagtgccgctttgtttgacaataatgagactgtttactactaccagagtgccttccgaccatccactggttggcatatgcatgggggtgcttatgcagtagttaatgtttctgtagaatatagcaacgcaggctcaggtcagtgtactgcagggtctatctattggagtaaaaattttagtgcatcttctgtagccatgacagcacctgatacaggtatgtcttggtcagtcagccagttctgtacggctcactgtaactttacagattttacagtgtttgttacacattgttacaaaagtggtcatggttcatgtcctttaacaggtctgattccacagaatcatattcgt…
S_171	KY028743	1614	atgttggtgaagtcactgtttatagtgactcttttgtttgcactatgcagtgccgctttgtttgacaataatgagactgtttactactaccagagtgccttccgaccatccactggttggcatatgcatgggggtgcttatgcagtagttaatgtttctgtagaatatagcaacgcaggctcaggtcagtgtactgcagggtctatctattggagtaaaaattttagtgcatcttctgtagccatgacagcacctgatacaggtatgtcttggtcagtcagccagttctgtacggctcactgtaactttacagattttacagtgtttgttacacattgttacaaaagtggtcatggttcatgtcctttaacaggtctgattccacagaatcatattcgt…
S_172	KY028747	1614	atgttggtgaagtcactgtttatagtgactcttttgtttgcactatgcagtgccgctttgtttgacaataatgagactgtttactactaccagagtgccttccgaccatccactggttggcatatgcatgggggtgcttatgcagtagttaatgtttctgtagaatatagcaacgcaggctcaggtcagtgtactgcagggtctatctattggagtaaaaattttagtgcatcttctgtagccatgacagcacctgatacaggtatgtcttggtcagtcagccagttctgtacggctcactgtaactttacagattttacagtgtttgttacacattgttacaaaagtggtcatggttcatgtcctttaacaggtctgattccacagaatcatattcgt…
S_173	MK581208	1614	atgttggtgaagtcactgtttatagtgactcttttgtttgcactatgcagtgccgctttgtttgacaataatgagactgtttactactaccagagtgccttccgaccatccactggttggcatatgcatgggggtgcttatgcagtagttaatgtttctgtagaatatagcaacgcaggctcaggtcagtgtaccgcagggtctatctattggagtaaaaattttagtgcatcttctgtagccatgacagcacctgatacaggtatgtcttggtcagtcagccagttctgtacggctcactgtaactttacagattttacagtgtttgttacacattgttacaaaagtggtcatggttcatgtcctttaacaggtctgattccacagaatcatattcgt…
S_174	KY047602	1614	atgttggtgaagtcactgtttatagtgactcttttgtttgcactatgcagtgccgctttgtttgacaataatgagactgtttactactaccagagtgccttccgaccatccactggttggcatatgcatgggggtgcttatgcagtagttaatgtttctgtagaatatagcaacgcaggctcaggtcagtgtactgcagggtctatctattggagtaaaaattttagtgcatcttctgtagccatgacagcacctgatacaggtatgtcttggtcagtcagccagttctgtacggctcactgtaactttacagattttacagtgtttgttacacattgttacaaaagtggtcatggttcatgtcctttaacaggtctgattccacagtatcatattcgt…
S_175	KY028744	1614	atgttggtgaagtcactgtttatagtgactcttttgtttgcactatgcagtgccgctttgtttgacaataatgagactgtttactactaccagagtgccttccgaccatccactggttggcatatgcatgggggtgcttatgcagtagttaatgtttctgtagaatatagcaacgcaggctcaggtcagtgtactgcagggtctatctattggagtaaaaattttagtgcatcttctgtagccatgacagcacctgatacaggtatgtcttggtcagtcagmcagttctgtacggctcactgtaactttacagattttacagtgtttgttacacattgttacaaaagtggtcatggttcatgtcctttaacaggtctgattccacagaatcatattcgt…
S_176	MG233398	1620	atgttggtgaagtcactgtttatagtgactcttttgtttgcactatgtagtgccgctctgtttgataataatcaggccgtttactactaccaaagtgctttccgaccatctagtggctggcataagcatgggggtgcttatgcagtagctaatgtttctttagaatatgctaacgcaggctcatctacacactgtactgcaggggctatttattggagtaaaaattttactgcatcttctgtagccatgacagcacctggtacaggtatgtcttggtcaactgctcaattttgtacggcgcactgtaacttttcggattttacagtgttcgttacacattgttataaaagtggtgatgtatgtccactaacaggtcttattccaagtggctatattcgt…
S_177	KU238176	1616	atgttggtgaagtcactgtttatagtgactcttttgtttgcactatgtagtgccgctctgtttgataataatcagaccgtttactactaccaaagtgctttccgaccatctaatggctggcataagcatgggggtgcttatgcagtagttaatgtttctttagaatatgctaacgcaggctcatctagcgaatgtactgcaggggctatttattggagtaaaaattttactgcatcttctgtagccatgacagcacctggtacaggtatgtcttggtcaactagtcaattttgtacggcgcactgtaacttctcggattttacagtgttcgttacacattgttataaacatggtgcacatgtatgtccactaacaggttttattccaagtggcaatatt…
S_178	MG013972	1620	atgttggtgaagtcactgtttatagtgactcttttgtttgcactatgtagtgccgctctgtttgataatcagaccgtttactactaccaaagtgctttccgaccatctagtggctggcataagcatgggggtgcttatgcagtagctaatgtttctttagaatatgctaacgcaggctcatctgaacactgtactgcaggggctatttattggagtaaaaattttactgcatcttctgtagccatgacagcacctggtacaggtatgtcttggtcaactactcaattttgtacggcgcactgtaacttctcggattttacagtgttcgttacacattgttataaaagtggttcaaatgtatgtccactaacaggtcttatcccaagtggctatattcgt…
S_179	MG013973	1623	atgttggtgaagtcattgtttatagtgactcttttgttggcagcacgtagtaccgctgtgtttgatgataatcagaccgtttactactaccaaagtgctttccgaccatctagtggctggcataagcatgggggtgcttatgcagtagctaatgtttctttagaatatgctaacgcaggctcatctgaacactgtactgcaggggctatttattggagtaaaaattttactgcatcttctgtagccatgacagcacctggtacaggtatgtcttggtcaactactcaattttgtacggcgcactgtaacttctcggattttacagtgttcgttacacattgttataaaagtggttcaaatgtatgtccactaacaggtcttatcccaagtggctatatt…
S_180	KF809795	1613	atgttggggatcactctttctagtgactcattttgtgtgcactatgtagtgtgctttgttgacgggaattcttacgtgtactactaccaaagcgcctttaggccacctaatggttggcatttacatggaggtgcttatgccgtactaaatgtttctgaggaaaatagtactgttactgcaacagaatgtactacgggtattattagtggtggtcacagttttaatgcttcatctgtagctatgacagcaccatctttaggtatgggttggtctaggatgcagttttgtacggcctattgtaatttttctgattttacagtgtttgttacgcattgttttgtgagtgggtctaataaatgccctttaacaggtctcattccgcagggtaatattcgcatt…
S_181	KF757447	1522	atgttggtgaagtctctgtttatagtgactctgttgtgtgcactatgtgtagtgcaaagctggtatggtgatagttacgtctactactaccaaagtggctttaggccacctactggttggcatttacatggaggtgcttatgccgtagtaaatgtttctgaggaaaatagtactgttactgcaacagtatgtactacgggtattattagtggtggtcgcagttttaatgcttcatctgtagctatgacagcaccatcttcaggtatgggttggtctaagacgcagttttgtacggcttattgtaacttctctgatattacagtgtttgttacacattgttttgtaagtgggcatggtaaatgccctttaacaggcttaattcaacagggtaacattcgc…
S_182	KF757450	1516	atgttggtaacacctcttttactagtgactcttttgtgtgcactatgtagtgcaaagctgtatggtgatagttacgtctactactaccaaagtggctttaggccacctactggttggcatttacatggaggtgcttatgccgtagtaaatgtttttgaggaaaatagtactgttactgcaacagaatgtactacgggtattattagtggtggtcgcagttttaatgcttcatctgtagctatgacagcaccatcttcaggtatgggttggtctaagacgcagttttgtacggcttattgtaacttctctgatattacagtgtttgttacacattgttttgtaagtgggcatggtaaatgccctttaacaggcttaattcaacagggtaacattcgcatt…
S_183	KF757451	1616	atgttggtaacacctcttttactagtgactcttttgtgtgcactatgtagtgctgttttgtatgacaatggttcttacgtttactactacaaaagtgcctttaggccatttaatggttggcatttacatggaggtgcttatgccgtagtaaatgtttttgatggaaccaatagtactgttactgcaacagaatgtactacgggtattattagtggtggtcgcagttttaatgcttcatctgtagctatgacagcaccatctttaggtatgggttggtctaagacgcagttttgtacggcttattgtaacttctctgatattacagtgtttgttacacattgctttgtaagtgggcatggtaaatgccctttaacaggtttaattcaacagggttacatt…
S_184	KF809791	1613	atgttggtaactcctctttcactagtgactcttttgtgtgcactatgtagtgctgctttgtttgacgggaattcttacgtgtactactaccaaagcgcctttaggccatttgatggttggcatttacatggaggtgcttatgccgtagtaaatgtttctgaggaaaatagtactgttactgcaacagaatgtactacgggtattattagtggtggccacagttttaatgcttcatctgtagctatgacagcaccatctttaggtatgggttggtctaagatgcagttttgtacggcttattgtaatttctctgattttacagtgtttgttacgcattgttttgtgagtgggcctaataaatgccctttaacaggtctcattccgcagggtaatattcgc…
S_185	KF809796	1616	atgttggtaacacctcctttactagtgactcttttgtgtgcactatgtagtgctgctttgtatgacagtgattcttacgtgtactactaccaaagcgcttttaggccaccttctggttggcatttacatggaggtgcttatgccgtagtaaatgtttctgtggaaaatagtactgtcactgcaacagaatgtactacgggtattattagtggtggtcacagttttaatgcttcatctgtagctatgacagcaccatctttaggtatggcttggtctaagacacagttttgtacggcttattgtaacttctctgatattacagtgtttgttacacattgttttgtaagcgggcatggtaaatgccctttaacgggcttaattcaacagggttacattcgc…
S_186	EU925393	1616	atgttggcattacgtcttttacaagtgactcttttgtttgcactatgtagtgctgctttgtatgacaaaggttcttatgtttactactaccaaagtgcctttagaccaccagatggttggcatttacaagggggtgcgtatgcagtagttaattctactaattactctaataatgcaggcaaggcaccactatgtactggtggtttgcttacagatgtttacaacaacacagctgctgctatatctatggtagcaccggcttcaggtatgagttggtctacatcacagttttgtactgctcattgtagattctcagaccttactgtgtttgttacgcactgttataatgcgtctacgggtgcttgccctataacaggttttgtaccacagaatcatatt…
S_187	EU694402	1603	atgttggggaagtcactgtttttagtgaccattttgtgtgcactatgtagtgcaaatttgtttgatgataagtatgtttattactaccaaagtgcctttagaccaccagatggttggcatttacaagggggtgcgtatgcagtagttaattctactaatcatactaataatgcaggcactgcattactatgtactggtggtttgcttacagatgtttacaacaacacagctgatgctatatctatggtagcaccggcttcaggtatgagttggtctacatcacagttttgtactgctcattgtagattctcagaccttactgtgtttgttacgcactgttataattcgtctaatggtgcttgccctataacaggttttgtaccacagaatcatattcgc…
S_188	KP085595	1601	atgttggggaagtcactgtttttagtgaccattttgtgtgcactatgtagtgcaaatttgtttggtgataagtatgtttattactaccaaagtgcctttagaccaccagatggttggcatttacaagggggtgcttatgcagtagttaattctactagtcattctaataatgcaggcactgcaccactatgtactggtggtttgcttacagatgtttacaacaacacagctgatgctatatctatggtagcaccggcttcaggtatgagttggtctacatcacagttttgtactgctcattgtagatttttagacgttactgtgtttgttacgcactgttataattcgactaatggtgcttgtcctataacaggttttgtaccacagaatcatattcgc…
S_189	KM660636	1616	atgttggggaagtcactgtttttagtgaccattttgtgtgtactatgtagtgcaaatttgtttggtgataattatgtttactactaccaaagtgcctttagaccaccaaatggttggcatttacaagggggtgcttatgcagtagttaattccactaattactctaataatgcaggccatgacagatgtactggtggtttgcttacagatgtttacaacaacagcgctgctgctatatctatggtagcaccggcttcaggtatgagttggtctacatcacagttttgtactgctcattgtagattttcagaagttactgtgtttgttacgcactgttataatgcgtctagtggtgcttgccctataacaggttttgtaccacagaatcatattcgcatt…
S_190	JN160805	1614	atgttggggaagtcactgtttttagtgactattttgtttgcactatgtagtgcaaatttgtttgatcataattatgtttactactaccaaagtgcctttagaccatcaaatggttggcatttacaagggggtgcgtatgcagtagttaattctactagtcactttaataatgcaggcgctgcatcagtatgtactggtggtttgcttacagatgtttacaacaacacagctgctgctatatctatggtagcaccggcttcaggtatgagttggtctacatcacagttttgtactgctcattgtagattctcagactttactgtgtttgttacgcactgttataacgcgtctaatggtgcttgtcctataacaggttttgtaccacagaatcatattcgc…
S_191	KP085597	1604	atgtcggggaagtcactgtttttagtgatcactttgtgtgcactatgtagtgcaaatttgtttgatgataagtatgtttactactaccatagtgcctttagaccaccaaatggttggcatctacaaggtggtgcgtatgcagtagttaattctactagttacactaataatgcaggcgctgcaccattatgtattggtggtttgcttacagaagtttacaacaacacagctgatgctatatctatggtagcaccggctccaggtatgagttggtctacatcacagttttgtactgctcattgtaaattctcagaccttactgtgtttgttacgcactgttataataggactgttggtgcttgccctataacaggttttgtacaacagaatcatattcgc…
S_192	FN182272	1610	atgttgggagcaccagccttactactgactcttttgtgtgcgctatgtagtgctaatttgattggtgattcttatgtttactactaccagagtgagtttagaccacctgatggttggaatttacatggtggtgcttacgcagtagttagtacttttaatgaaaccaacactgccacacagtcggagtgcacagttggtgttattaaaggtggtcgtgattttaatgcttcttctgtagctattactgcaccaccttcaggtatggcctggtcaaaatctcaattttgtacagcgcattgtaattttagcgatattacagtgtttgtaacacattgttttaaagatggtgttggatcttgtccacttacaggcaaaatcccacagaactttcttcgtatt…
S_193	FN430415	1614	atgttgggagcaccgcttttactactgactcttttgtgtgcgctatgtagtgctaatttgattggtgattcttatgtttactactaccagagtgagtttagaccacctgatggttggaatttacatggtggtgcttacgcagtagttagtactcttaatgaaaccaacaatgctggcacacagcaggggtgtacagttggtgttattaaaggtggccatggttttaatgcttcttctgtagccattactgccccactttcaggtatggcctggtcaaaatcccaattttgtacagcgcattgtaattttagtgatattacagtgtttgtaacacattgttttaaagatggtgctggatcttgtccacttacaggcaagatcccacagaactttctgcgt…
S_194	FN182266	1610	atgctgggaacaccaattttactactgactctcttgtgtgcgctatgtagtgctaatttgattggtgattcttatgtttactactaccagagtgagttcagaccacctgatggttggaatttacatggtggtgcttatgcagtagttagtacttttaatgaaaccaacactgccacacagtcggagtgcacagttggtgttattaaaggtggtggtggttttaatgcttcttctgtagctattactgcaccaccttcaggtatggcctggtcaaaatctcaattttgtacagcgcattgtaattttagtgatattacagtgtttgtaacacattgtttcaaagatggtgctggatcttgtccacttacaggcaaaatcccacagaactttcttcgtatt…
S_195	FN182268	1610	atgttgggaacaccaattttattactgactctcttgtgtgcgctatgtagtgctaatttgattggtgattcttatgtttactactaccagagtgagtacagaccacctaatggttggcatttacatggtggtgcttatgcagtagttagtactgttaatcaaactagcaatgtcacacagtcggagtgcacagttggtgttattaaaggtggtcgtgattttaatgcttcttctgtagctattaccgcaccaccttcaggtatggcctggtcaaaatctcaattttgtacagcgcattgtaattttagtgatgttacagtgtttgtaacacattgttttaaagatggtgctggatcttgtccacttacaggcaaaatcccacagaactttcttcgtatt…
S_196	FN182243	1610	atgttgggaacaccaattttactactgactctcttgtgtgcgctatgtagtgctaatttgattggtgattcttatgtttactactaccagagtgagtacagaccacctaatggttggcattcacatggtggtgcttatgcagtagttagtactgttaatcaaactagcactgtcacacagtcggagtgcacagttggtgttattaaaggtggtcgtgattttaatgcttcttctgtagctattaccgcaccaccttcaggtatggcctggtcaaaacttcaattttgtacagcgcattgtaattttagtgatgttacagtgtttgtaacacattgttttaaagatggtgttggatcttgtccacttacaggcaaaatcccacagaactttctccgtatt…
S_197	FN182270	1610	atgttgggaacatcagccttactactgactcttttgtgtgcgctatgtagtgctaatttgattggtgattcttatgtttactactaccagagtgagtttagaccacctgacggttggaatttacatggtggtgcttacgcagtagttaatacttctaaagaaaccagcactgtcacacagcaggtgtgcacacttggtgttattggacgtagtagagcttttaatgcttcttctgtggctattactgcaccaccgtcaggtatggcctggtcaggatctcaaatttgtacagcgcattgtaattttagtgatattacagtgtttgtaacacattgttttaaagatggtgctagagcttgtccacttacaggcaaaattcaacagggccatcttcgtatt…
S_198	FN182269	1610	atgttgggaacatcagccttactactgactcttttgtgtgcgctatgtagtgctaatttgattggtgattcttatgtttactactaccagagtgagtttagaccacctgacggttggaatttacatggtggtgcttacgcagtagttaatacttctaaagaaaccagcactgtcacacagcaggtgtgcacaactggtgttattggacgtagtagagcttttaatgcttcttctgtggctattactgcaccaccgtcaggtatggcctggtcaggatctcaaatttgtacagcgcattgtaattttagtgatattacagtgtttgtaacacattgttttaaagatggtgctagagcttgtccacttacaggcaaaattcaacagggccatcttcgtatt…
S_199	MN599049	1632	atgttggggaagtcactgtttttagtgaccattttgtttgcactatgtagtgctaatttatatgataataattcttttgtgtattactaccagagtgcttttaggccaggacttggttggcatttacatggaggtgcttatgcagtagttaatgtgtcttctgaaactaataatgcaggctcctcatcttcttgcactgctggtgctatttattggagtaaaaattttagtgcagcttctgtagccatgactgcaccagattctggtatgttatggtctgcaaaccaattttgtacggcccactgcaattttactagttttacagtgtttgttacacattgttttaagtcaggtgccaaggagtgtcctttgactggtctgattcaaaagggttatctt…
S_200	GU301925	1629	atgttggggaagtcactgtttttagtgaccattttgtttgcactatgtagtgctaatttatatgataataattcttttgtgtattactaccagagtgcttttaggccaggacttggttggcatttacatggaggtgcttatgcagtagttaatgtgtcttctgaaactaataatgcaggctcctcatcttcttgcactgctggtgctatttattggagtaaaaattttagtgcagcttctgtagccatgactgcaccagattctggtatgttatggtctgcaaaccaattttgtacggcccactgcaattttactagttttacagtgtttgttacacattgttttaagtcaggtgccaaggagtgtcctttgactggtctgattcaaaagggttatctt…
S_201	GU437858	1632	atgttggggaagtcactgtttttagtgaccattttgtttgcactatgtagtgctaatttatatgataataattcttttgtgtattactaccagagtgcttttaggccaggacttggttggcatttacatggaggtgcttatgcagtagttaatgtgtcttctgaaactaataatgcaggctcctcatcttcttgcactgctggtgctatttattggagtaaaaattttagtgcagcttctgtagccatgactgcaccagattctggtatgttatggtctgtaaaccaattttgtacggcccactgcaattttactagttttacagtgtttgttacacattgttttaggtcaggtgctaaggagtgtcctttgactggtctgattcaaaagggttatctt…
S_202	GU437864	1632	atgttggggaagtcactgtttttagtgaccattttgtttgcactatgtagcgctaatttatatgataataattcctttgtgtattactaccagagtgcttttaggccaggacctggttggcatttacatggaggtgcttatgcagtagttaatgtgtcttctgaaactaataatgcaggcccctcatcttcttgcactgctggtgctatttattggagtaaaaattttagtgcagcttctgtagccatgactgcaccagatcctggtatgttatggtctgtaaaccaattttgtacggcccactgcaattttactagttttacagtgtttgttacacattgttttaggtcaggtgccaatgagtgtcctctgactggtctgattcaaaggggttatctt…
S_203	KM660631	1619	atgttggggaagtcaatgtttttagtgaccattttgtttgcactatgtagtgctaatttatatgataataattcttttgtgtattactaccagagtgcttttaggccaggacctggttggcatttacatggaggtgcttatgcagtagttaatgtgtcttctgaaactaataatgcaggctcctcatcttcttgcactgctggtgctatttattggagtaaaaattttagtgcagcttctgtagccatgactgcaccagattctggtatgtcatggtctgtaaaacaattttgtacggcccactgcaattttactagttttacagtgtttgttacacattgttttaagtcaggtgccaatgagtgtcctttgactggtttcattcaacagggttatctt…
S_204	KM660634	1632	atgttggggaggtcactgtttctagtgaccattttgtttgcactatgtagtgctaatttatatgacaacggctcttttgtgtattactaccagagtgcttttaggccaggatctggttggcatttacatgggggtgcttatgcagtagttaatgtgtcttctgaaactaataatgcaggctcctcatctacttgcactgttggggctatttattggagtagaaattttagtgcagcttctgtagccatgactgcaccaaatcttggtatgtcatggtctgcttcgcaattttgtacggcccactgcaattttactagttttacagtgtttgttacacattgttttaagagcggtcacggtgagtgtcctttgactggtccgatccaacagggttatctt…
S_205	AY027541	1632	atgttggtaacacctcttttattagtgactcttttgtgtgcactaagtagtgccactttgtatgacaatgattcttatgtgtactactaccaaagtgcctttaggccaccaggaggttggcacttacatggaggtgcttatgcagtagttaatgtttcaacagaatataataatgcaggtgacaagtccgagtgcactgttggtgctattgcttggagtaagaatttcagtgcagcctctgtagctatgactgcaccaccatctggtatgttatggtcaggtactgagttttgtacggctcactgtaattttactaattttgtagtgtttgttacacattgttacaagattgggtcagaggtttgtcctctaacaggccttattcaacaaggtcacatt…
S_206	KM660635	1632	atgttggtgaagtcactgtttatagtgaccattttgtttgcactatgtagtgctattttgtatgacaataatacttatgtttactactactcaagcgcctttaggccatctgcagggtggcatttacatggaggtgcttatgcagtagttaatgtgtctcaagaacccaataacgcaggctcatctggagagtgtactgcaggagctatttattggagtaaaaattttagtgcatcttcagtagccatgacggcaccaagtagtggtatgtcgtggtctacttcacaattttgtacggctcactgtaattttacaaattttgtagtgtttgtcacacattgttataaaaacgggccatcttcttgtcctttaacaggccttattccacaaggtcatatt…
S_207	KX640829	1620	atgttggggaagtcactgtttttagtgaccattttgtgtgcgctatgtagtgcaaatctgtttgatgttgataattatgtgtactactaccaaagtgcctttaggcctccagatgggtggcatttgcaagggggtgcttatgcagtagtgaattccactaattatactaataatgcaggttctgcaagagagtgcactgttggtgttattaaggacgtttataatcaaagtgcggctgctatagctatgacagcacctcttcagggcatggcttggtctaagtcacaattttgtagtgcacactgtaacttttctgaaattacagtctttgtcacacattgttatagtagtggtactgggtcttgtcctataacaggcatgattccacgggatcatatt…
S_208	JX291989	1616	atgttgggaaagtcactgtttttagtgaccagtttgtgtgcgctatgtagtgcaaatttgtttggtgataattatgtgtactactaccaaagtgcctttaggccaccagatgggtggcatttgcaagggggtgcttatgcagtagtgaattctactaattatactaataatgcaggttctgcaagtgagtgcactgttggtgttattaaggacgtttataatcaaagtgcggctgctatagctatgacagcacctcttcagggtatgacttggtctaagtcacagttttgtagtgcacactgtaacttttctgaaattacagtctttgtcacacattgttatagtagtggtgttgggtcttgtcctataacaggcatgattccacggaatcatattcgc…
S_209	KY407556	1629	atgtcggggaagtcactgtttttagtgaccattttgtttgcactgtgtagtgcaaatttgtttcattctgataattatgtgtactactatcaaagtgcctttagaccaccaaatggatggcatttgcaagggggtgcttatgcagtagtgaattctactactaaatttaataatgcaggccccgctagtgagtgttctgtaggtgttctttttaattatactaacggaaacgacgttggttataataatagtgcttcttctatagccatgacagcaccgttgtctggtatgtcttggtctaaatcacaattttgtactgcccactgtaacttttcggattttacagtgtttgttacacattgttttgcaaattcttgtcctctaacaggtaggatagag…
S_210	KY407558	1629	atgtcggggaagtcactgtttttagtgaccattttgtttgcactgtgtagtgcaaatttgtttcattctgataattatgtgtactactatcaaagtgcctttagaccatcaaatggatggcatttgcaagggggtgcttatgcagtagtgaattctactactaaatctaataatgcaggccccgctagtgagtgttctgtaggtgttctttttaattatactaacggaaacgacgttggttataataatagtgcttcttctatagccatgacagcaccgttgtctggtatgtcttggtctaaatcacaattttgtactgcccactgtaacttttcggattttacagtgtttgttacacattgttttgcaaattcttgtcctctaacaggtaggatagag…
S_211	AF352831	1619	atgttggcaacacctcttttactagtgactcttttgtgtgcactatgtagtgctactttgtatgacaattcttacgtgtactactatcaaagcgctttcaggccatttggtggttggcacttacacggaggggcttataaagtagttaatgtttctaatgaaactaatgcccccggctctacttgcatagctggtgccattggttttagcaagaatcttagtgctgcttctgtagccatgactgcaccacatagtggtatgtcgtggtctgttcagcaattttgcacggctcactgtaattttactcattttacagtgtttgttacacattgttataggttaggagctgattactgtcctttaacaggtcttattccacgtggccttactagatggtct…
S_212	AF520606	1629	atgttggtgaagtcactgtttctagtgaccattttgtttgcactatgtagtgctaatttatatgacaatgaatcttttgtgtactattaccaaagtgccttcagaccacctaatggctggcatttacatggaggtgcttatgaagtgattaacactactgaggaatttaataatgcaggttcaaattctggatgtactgctggtgctatttcttggagtaagaacttttctgctgcttctgtagccatgactgcaccacatagtggtatgtcgtggtctgttcagcaattttgcacggcgcactgtaattttacttattttacagtgtttgttacacattgttataagaacggagctggtgtgtgtcctttaacaggtaagattccacaaggccaaatc…
S_213	AY789947	1629	atgttggtaacacctcttttactagtgactcttttgtttgcactatgtagtgctgctttgtatgacaatagttcttacgtttactactaccaaagtgccttcagaccacctaatggctggcatttacatggaggtgcttatgaagtgattaacactactgaggaatttaataatgcaggttcaaattctgaatgtactgctggtgctatttcttggagtaagaatttttctgctgcttctgtagccatgactgcaccacataatggtatgtcgtggtctgttcagcaattttgcacggcgcactgtaattttacttattttacagtgtttgttacacattgttataagaaccgagctggtgtgtgtcctttaacaggtatgattccacaaggccaaatc…
S_214	L14069	1629	atgtcggtacgacctcttttgctagtgacgtgtttgttagcactaggtagtgctagtttgcttaataatgattcttatgtgtactactaccaaagcgccttcagaccacctaatggttggcatttacatggaggggcttataaagtagttaatgtttctgaggaatataataatgcacctggcaattctggttgtgtggctggtgccattttttggagcaagaattttagtgctgcttctgtagccatgattgcaccacatagtggtatgtcgtggtctgtccagcaattttgcacggctcactgtaattttactcattttacagtgtttgttacacattgttttaaggtaggagctggtctttgtcctttaacaggtccccttttacaaggccaaatc…
S_215	L14070	1629	atgtcggtacgacctcttttgctagtgacgtgtttgttagcactaggtagtgctagtttgcttaataatgattcttatgtgtactactaccaaagcgccttcagaccacctaatggttggcacttacatggaggggcttataaagtagttaatgtttctgaggaatataataatgcacctggcaattctggttgtgtggctggtgccattttttggagcaagaatcttagtgctgcttctgtagccatgattgcaccacatagtggtatgtcgtggtctgtccagcaattttgcacggctcactgtaattttactcattttacagtgtttgttacacattgttttaaggcaggagctggtctttgtcctttaacaggtctcattccaaaaggccaaatc…
S_216	GU393334	1629	atgtcggtacgacctcttttgctagtgacgtgtttgttagcactaggtagtgctagtttgcttaataatgattcttatgtgtactactaccaaagcgccttcagaccacctaatggttggcacttacatggaggggcttataaagtagttaatgtttctgaggaatataataatgcacctggcaattctggttgtgtggctggtgccattttttggagcaagaatcttagtgctgcttctgtagccatgattgcaccacatagtggtatgtcgtggtctgtccagcaattttgcacggctcactgtaattttactcattttacagtgtttgttacacattgttttagggcaggagctggtctttgtcctttaacaggtctcattccaaaaggccaaatc…
S_217	GQ229245	1628	atgtcggtacgacctcttttgctagtgacgtgtttgttatcactaggtagtgctagtgtgcttaataatgattcttatgtgtactactaccaaagcgccttcagaccacctaatggttggcacttacatggaggtgcttataaagtagttaatgtttctgaggaatataataatgcacctggcaattctggttgtgttgctggtgccattttttggagcaagaattttagtgctgcttctgtagccatgactgcaccacatagtggtatgtcgtggtctgttaagcaattttgcacggctcactgtaattttactcattttacagtgtttgtcacacattgttatatgacaggagctggtctttgtcctttagtaggtttccttccaaaaggccaaatc…
S_218	KC577394	1628	atgttggagaagtcactgtttgtagtgacctttttgtttgcactatgtagtgctaatttgtatgataataattcttatgtttactactatcaaagtgctttcaggcctagtacgggttggcacttacatgggggtgcttatgcagtagttaatgtttttcaggaatacaataatgcaggtacagctgcacagtgctctattggtacaattggttggagtaagaacttttctgcttcttctgtgtctatgacagcaccattacctggtatgtcttggtctgctgacaaattttgcacggctcattgtaatttcactgatattacagtgtttgttacacactgctttaagcacgacggctgtcccttaacaggtttaattgaaaaaggtcatcttcgtatt…
S_219	AY251816	1629	atgttggagaagtcactgtttgtagtgacctttttgtttgcactatgtagtgctaatttgtatgataataattcttatgtttactactatcaaagtgctttcaggcctagtacgggttggcacttacatgggggtgcttatgcagtagttaatgtttttcaggaatacaataatgcaggtacagctgcacagtgctctattggtacaattggttggagtaagaacttttctgcttcttctgtgtctatgacagcaccattacctggtatgtcttggtctgctgacaaattttgcacggctcattgtaatttcactgatattacagtgtttgttacacactgctttaagcacgacggctgtcccttaacaggtttaattgaaaaaggtcatcttcgtatt…
S_220	L18988	1629	atgttggtgaagtcactgtttgtagtgacctttttgtttgcactatgtagtgctaatttgtatgataataattcttatgtttactactatcaaagtgctttcaggcctagtacgggttggcacttacatgggggtgcttatgcagtagttaatgtttttcaggaatacaataatgcaggtacagctgcacagtgctctattggtacaattggttggagtaagaacttttctgcttcttctgtgtctatgacagcaccattacctggtatgtcttggtctgctcacaaattttgcacggctcattgtaatttcactgatattacagtgtttgttacacactgctttaagcacgacggctgtcccttaacaggtttaattgaaaaaggtcatcttcgtatt…
S_221	U29453	1634	atgttggtgaagtcactgtttatagtgactcttttgtttgcactatgtagtgctaatttgtatgataatgatacttatgtctactactaccaaagtgccttcagaccatcacgtggttggcatttacatgggggtgcttacgcagtagttaatacttctatagaaaccaataatgcaggttctaaccatgaatgtactgctggtgctattgcttggagtaagaatttttctgcagcttctgtagctatgacagcaccgcttgatggcatgtcatggtctgcttcgcaattttgtacagcccactgtaatttttcaaacattgtagtctttgttacacattgttttaagaatagagctgcttcttgtcctttaacaggtttaattcaacagggttatatt…
S_222	U29522	1631	atgttggtgaagtcactgtttatagtgactcttttgtttgcactatgtagtgctaatttgtatgataatggtaattacgtttactactaccaaagtgccttcagaccatcaggtggttggcatttacatggaggtgcttatgcagtagtaaatgtttcgcaagaaaccagtaatgcaggaggctcttctcaatgcataactggtgctatacattggagtaagaattttagtgcttcttctgtagctatgacagcaccgtctaacggtatggaatggtcaagttcgcaattttgtacggctcactgcaatttttcaaacattgtagtctttgttacacattgttttaagagcggagctggtttttgtcctttaacaggtttaattccaaagggttatatt…
S_223	AY775551	1632	atgttggtgaagtcactgtttatagtgactcttttgtttgcactatgtagtgctaatttgtatgataatggtaattacgtttactactaccaaagtgccttcagaccatcaggtggttggcatttacatggaggtgcttatgcagtagtaaatgtttcgcaagaaaccagtaatgcaggaagctcttctcaatgcataactggtgctatacattggagtaagaattttagtgcttcttctgtagctatgtcagcaccgtctaacggtatggaatggtcaagttcgcaattttgtacggctcactgcaatttttcaaacattgtagtctttgttacacattgttttaagagcggagctggtttttgtcctttaacaggtttaattccaaagggttatatt…
S_224	AY839140	1631	atgttggtgaagtcactgtttatagtgactcttttgtttgcactatgtagtgctaatttgtatgataatggtaattacgtttactactaccaaagtgccttcagaccatcaggtggttggcatttacatggaggtgcttatgcagtagtaaatgtttcgcaagaaaccagtaatgcaggaagctcttctcaatgcataactggtgctatacattggagtaagaattttagtgcttcttctgtagctatgacagcaccgtctaacggtatggaatggtcaagttcgcaattttgtacggctcactgcaatttttcaaacattgtagtctttgttacacattgttttaagagcggagctggtttttgtcctttaacaggtttaattccaaagggttatatt…
S_225	DQ490215	1632	atgttggtgaagtcactgtttatagtgactctttcgtttgcactatgtagtgctaatttgtatgatgagggtaattacgtttactactaccaaagtgccctcagaccatcaggtggttggcatttacatggaggtgcttatgcagtagtaaatgtttcgcaagaaaccaataatgcaggcagctcttctcaatgcatagctggtgctatacattggagtaagaattttagtgcttcttctgtagctatgacagcaccgtctaacggtatggaatggtcaagttcgcaattttgtacggctcactgcaatttttcagacattgtagtctttgttacacattgttttaagaacggagttgatttttgtcctttaacaggtttaattccacagggttatatt…
S_226	DQ490205	1632	atgttggtgaagtcactgtttatagtgactctttcgtctgcactatgtagtgctaatttgtatgatgagggtaattacgtttactactaccaaagtgccttcagaccatcaggtggttggcatttacatggaggtgcttatgcagtagtaaatgtttcgcaagaaaccaataatgcaggcagctcttctcaatgcatagctggtgctatacattggagtaagaattttagtgcttcttctgtagctatgacagcaccgtctaacggtatggaatggtcaagttcgcaattttgtacggctcactgcaatttttcagacattgtagtctttgttacacattgttttaagaaaggagttgatttttgtcctttaacaggtttaattccacagggttatatt…
S_227	AF151953	1625	atgttggaacgaccgcttttattagtgactcttttgtgtgcactatgtagtgccaatttgtttgataatcgttcttatgtttactactaccaaagtgccttcagacctagttatggttggcatttacatggaggtgcttatgcagtagtaaatgttactgaagaaccaaataatgcaggtggtgcagaggagtgtacagccggagctatttcttggagtaaaaatttcagtgctgcttctatagctatgacagcaccacctgccggtatgcggtggtctacctctgcattttgcacggctcactgtaattttactgattttacagtgtttgttacacattgttttaaacgtggtgcctgtcctttaacaggttttattgaaaaaggttacattcgtatt…
S_228	U29519	1625	atgttggaacgaccgcttttattagtgactcttttgtgtgcactatgtagtgccaatttgtttgataatcgttcttatgtttactactaccaaagtgccttcagacctagttatggttggcatttacatggaggtgcttatgcagtagtaaatgttactgaagaaccaaataatgcaggtggtgcagaggagtgtacagccggagctatttcttggagtaaaaatttcagtgctgcttctgtagctatgacagcaccacctgccggtatgcggtggtctacctctgaattttgcacggctcactgtaattttactgattttacagtgtttgttacacattgttttaaacgtgatgcctgtcctttaacaggttttattgaaaaaggttacattcgtatt…
S_229	JQ250818	1625	atgttggaacgaccgcttttattagtgactcttttgtgtgcactatgtagtgccaatttgtttgataatcgttcttatgtttactactaccaaagtgccttcagacctagttatggttggcatttacatggaggtgcttatgcagtagtaaatgttactgaagaaccaaataatgcaggtggtgcagaggagtgtacagccggagctatttcttggagtaaaaatttcagtgctgcttctgtagctatgacagcaccacctgccggtatgcggtggtctacctctgaattttgcacggctcactgtaattttactgattttacagtgtttgttacacattgttttaaacgtggtgcctgtcctttaacaggttttattgaaaaaggttacattcgtatt…
S_230	U29520	1625	atgttggaacgaccgcttttattagtgactcttttgtgtgcactatgtagtgccaatttgtttgataatcgttcttatgtttactactaccaaagtgccttcagacctagttatggttggcatttatatggaggtgcttatgcagtagtaaatgttactgaagaaccaaataatgcaggtggtgcagagcagtgtacagccggagctatttcttggagtaaaaatttcagtgctgcttctgtagctatgacagcaccacctgccggtatgcggtggtctacctttgaattttgcacggctcactgtaattttactgattttacagtgtttgttacacattgttttaaacgtggtgcctgtcctttaacaggttttattgaaaaaggttacattcgtatt…
S_231	U29523	1622	atgttggtgaagtcactgtttatagtgactcttttgtctgcactatgtagtgctaatttgtatgataatggtacttatgtttactactaccaaagtgcctttagaccttcttttggttggcatttacatggaggcgcttatgcagtagttaatgtgactacagaatttaataatgcaggcagcgcacagtcctgtactgctggtgctattggttggagtaagaattttagtgctgcttctgtagctatgacagcaccgcctgccggtatgtcttggtctactaatgcattctgcacagctcactgtaattttactgatcttgtagtgtttgttacacattgttataaagatggtagtggtttttgtcctttaacgggtaagattccacaaggttacatt…
S_232	JQ764816	1613	atgctggtgaagtcactgtttatagtgactcttttgtttgcactatgtagtgctaatttatatgatactgataattacgtttactactatcagagtgcttttaggccttcaggtggttggcatttgcaggggggcgcttatgcagtagttaatgtttcttctgaaaataacaatgcaggtacagcgcctgtgtgtataggtggtagtctccaaggcagccgtgtagttaatgcttcttctatagctatgactgcacctggtgacggtatgacttggtctacatcacaattttgtactgcacactgcaatttttcgcacgttacagtgtttgttacacattgttataattcatcgcaaggcgcttgtcctacgggttttgttccacagaattatatacgt…
S_233	DQ646405	1620	atgttggtgaagtcactgtttttagcgactcttttgtttgcactatctagtgctactttgtatgataatgatacgtacgtttactactaccagagcgccttcagaccgtctaatggttggcatttacatggtggcgcttatgcagtagtaaatgtttcttcacaacctaacaatgcaggtacagcttcagaatgcactgttggtattattagtggtgatacagttgttaatgcctcttctatagctatgacagcacctgtaggtcaaggtatgcagtgggctaagttacaattttgtactgcacactgcaatttttctgattttacagtgtttgttacacattgctatgcctcgggcagcggtaaatgtcctttaacgggccttattccacaaggtcat…
S_234	MN128087	1620	atgttggtgaagtcactgtttttagcgactcttttgtttgcactatctagtgctactttgtatgataatgatacgtacgtttactactaccagagcgccttcagaccgtctaatggttggcatttacatggtggcgcttatgcagtagtaaatgtttcttcacaaactaacaatgcaggtacagcttcagaatgcactgttggtattattagtggtgatacagttgttaatgcctcttctatagctatgacagcacctgtaggtcaaggtatgcagtggtctaagttacaattttgtactgcacactgcaatttttctgattttacagtgtttgttacacattgctatgcctcgggcagcggtaaatgtcctttaacgggccttattccacaaggtcat…
S_235	KC478591	1619	atgttggtgaagtcactgtttttagcgactcttttgtttgcactatctagtgctactttgtatgataatgatacgtacgtttactactaccagagcgccttcagaccgtctactggttggcatttacatggtggcgcttatgcagtagtaaatgtttcttcacaaactaacaatgcaggtaaagcttcagaatgcactgttggtattattagtggtgatacagttgttaatgcctcttctatagctatgacagcacctgtaggtcaaggtatgcagtggtctaagtcacaattttgtactgcacactgcaatttttctgattttacagtgtttgttacacattgctatgcctcgggcagcggtaaatgtcctttaacgggccttattccacaaggtcat…
S_236	AY606322	1613	atgttggtgaagtcactgtttttagtgactcttttatttgcactatctagtgctactttgtatgataaagatacgtacgtttactactaccagagcgccttcagaccgtctactggttggcatttacatggtggtgcttatgcagtagttaatgttactactcgatatgccaatgcaggcaatgcgcccgtctgtattggtggtagtattcaaggtggctatgtgtttaatgcttcttctgtagctatgacagctccgaataatggtatgacttggtctacagcacaattttgtactgcacactgcaatttttcggaagttacagtgtttgttacacattgttataattcaactcaaggcgcttgtcctacgggctttgttccacggaatcatatacgt…
S_237	MN128088	1614	atgttggtgaagtcactgtttttagtgactcttttgtttgcactatctagtgctactttgtatgacaatgatacttatgtttattactatcagagcgcttttagaccgccaaatggttggcatttacatggtggtgctaatgcagtagtcaatgttactactcaacttaacaatgcaggcaatgcgtctgtctgtattggtggtagtattcaaggcggctatgtatttaatgcttcttctgtagctatgaccgctccgaataatggtatgacttggtctacagcacaattttgtactgcacactgcaatttttcggacgttacagtgtttgttacacattgttttaattcaactcgaggcgcttgtcctacgggctttgttccaaggaatcatatacgt…
S_238	JQ739299	1614	atgttggtgaagtcactgtttttagtgactcttttgtttgcactatctagtgctactttgtatgacaatgatacttatgtttattactatcagagcgcttttagaccgccaaatggttggcatttacatggtggtgcttatgcagtagtcaatgttactactcaatttaataatgcaggcaatgcgcctttctgtattggtggtagtattcaaggcggctatgtatttaatgcttcttctgtagctatgaccgctccgaataatggtatgacttggtctacagcacaattttgtactgcacactgcaatttttcggacgttacagtgtttgttacacattgttttaatgcaactcgaggcgcttgtcctacgggctttgttccaaggaattatatacgt…
S_239	GQ229232	1620	atgttggtgaagtcactgtttttagtgactcttttgtttgcactatctagtgctactttgtatgatagtgatacgtacgtttactactaccagagcgccttcagaccgcctgatggttggcatttaaatggtggcgcttatgcagtagtaaatgtttcttcacaaactaacaatgcaggtacagcttcagaatgcactgttggtattattagcggtgatacagttgttaatgcctcttctatagctatgacagcacctgtaggtcaaggtatgcagtggtctaagttacaattttgtactgcacactgcaatttttctgattttacagtgcttgttacacattgctatgctacgggcacgggtaaatgtcctttaacgggctttatttcacaaggtcac…
S_240	AY606320	1616	atgtcggtgaagtcactgttagtagtgactcttttgtttgcactatgtagtgctaatttatatgatagcaatagttacgtttattactatcaaagtgcttttagacctccaaatggttggcatttacatggaggcgcttatgcagtagttaatgtttctaaggaaactaacaatgcaggtactgcgcctttatgtattggtggtagtctccaaggcggccgtgtagttaatgcttcttctatagctatgacggcaccgcctgttggtatttcttggtctacatcacaattttgtactgcacactgcaatttttcggaaatcacagtgtttgttacacattgttataattccactcgaggcgcttgtcctacgggctttgttccacagaatcatatacgt…
S_241	JQ964066	1631	atgttggtgaagtcactgtttctagtgaccattttgtttgcactatgtagtgctaatttatatgacaatgattcttatgtgtattactaccagagtgcttttaggccaggacctggttggcatttacatggaggggcttataaagtagttaatgtttctcaggaacttaataatgcaggtcatgcacaggattgtcgtgctggtgctatcggctacagtaagaactttagtgcttcttctgtggcgatgactgcaccacttagtggtatgttgtggtcaactaaacaattttgtacggctcactgcaattttacctattttacagtgtttgttacacattgttttaagcgcggttctcatgattgccctttgacaggttttattcaatcaggttctatc…
S_242	JQ964070	1631	atgttggtgaagtcactgtttctagtgaccattttgtttgcactatgtagtgctaatttatatgacaatgattcttatgtgtattactaccagagtgcttttaggccaggacctggttggcatttacatggaggggcttataaagtagttaatgtttctcaggaacttaataatgcaggtcatgcacaggattgtcgtgctggtgctatcggctacagtaagaactttagtgcttcttctgtggcgatgactgcaccacttagtggtatgtcgtggtcaactaaacaattttgtacggctcactgcaattttacctattttacagtgtttgttacacattgttttaagagaggttctcatgattgtcctttgacaggttttattcaatcaggttctatc…
S_243	JQ964071	1631	atgttggtgaagtcactgtttctagtgaccattttgtttgcactatgtagtgctaatttatatgacaatgattcttatgtgtattactaccagagtgcttttaggccaggacctggttggcatttacatggaggggcttataaagtagttaatgtttctcaggaacttaataatgcaggtcatgcacagaattgtcgtgctggtgctatcggctacagtaagaactttagtgcttcttctgtggcgatgactgcaccacttagtggtatgtcgtggtcaactaaacaattttgtacggctcactgcaattttacctattttacagtgtttgttacacattgttttaagagcggttctcatgattgtcctttgacaggttttattcaatcaggttctatc…
S_244	JQ964067	1631	atgttggtgaagtcactgtttctagtgaccattttgtttgcactatgtagtgctaatttatatgacaatgattcttatgtgtattactaccagagtgcttttaggccaggacctggttggcatttacatggaggggcttataaagtagttaatgtttctcaggaacttaataatgcaggtcatgcacagtattgtcgtgctggtgctatcggctacagtaagaactttagtgcttcttctgtggcgatgactgcaccacttagtggtatgtcgtggtcaactaaacaattttgtacggctcactgcaattttacctattttacagtgtttgttacacattgttttaagagcggttctcatgattgtcctttgacaggttttattcaatcaggttctatc…
S_245	JQ964061	1631	atgttggtgaagtcactgtttctagtgaccattttgtttgcactatgtagtgctaatttatatgacaatgattcttatgtgtattactaccagagtgcttttaggccaggacctggttggcatttacatggaggggcttataaagtagttaatgtttctcaggaacttaataatgcaggtcatgcacagtattgtcgtgctggtgctatcggctacagtaagaactttagtgcttcttctgtggcgatgactgcaccacttagtggtatgtcatggtcaactaaacaattttgtacggctcactgcaattttacctattttacagtgtttgttacacattgttttaagagcagttctcatgagtgccctttgacaggttttattcaatcaggttctatc…
S_246	AF520605	1623	atgttggtaacacctcttttattagtgactcttttgtttgcactatgtagtgctgctttgtatgacaataagtcttatgtgtattactatcagagtgcttttagaccaggacctggttggcatttacatggaggtgcttataaagtagttgaagtacgtatttctcgtagtagtgcacaggaatgtcgtgttggttttatcggctacagtaagaactttagtgcttcttctgtggcgatgactgcaccacctagtggtatgtcatggtcacgtggacaattgtgtacggcccactgtaattttactgattttacagtgtttgttacacattgttttaagaccggtgttggtgaatgccctttgacaggtcttattaatagcggttatatccgcattgct…
S_247	AF512342	1623	atgttggcgaagtcactgtgtatagtgaccattttgtttgcactatgtagtgctaatttgtatgataatgattcttacgtttactactaccaaagctcctttagaccaccaaatggttggcaattacatggaggtgcttataaagtagttaatttttctgcagaaactaataatgcaggttctgcagttcgttgtactgttggtgctatctcctatagtaagaactttagtgcctcttctgtagcgatgactgcaccatcggttggtatggagtggtcagctagccaattttgtacggctcactgtaattttactgattttacagtgtttgttacacattgttataagaacgagtgtcctttgacaggtcctattcaatcaggttatatacgcattgct…
S_248	KC577392	1628	atgttggtgaagtcactgtttctagtgaccattttgtttgcactatgtagtgctaatttatatgacaacgaatcttttgtgtattactaccagagtgcttttaggccaggacatggttggcatttacatggaggtgcttatgcagtagttaatgtgtctagtgaaaataataatgcaggtactgccccaagttgcactgctggtgctattggctacagtaagaatctcagtgcggcctcagtagccatgactgcaccactaagtggtatgtcatggtctgccaactctttttgtacagcccactgtaattttacttcttatatagtgtttgttacacattgttataagagcggatctaatagttgtcctttgacaggtcttattccaagcggttatatt…
S_249	AF006624	1629	atgttggtgaagtcactgtttctagtgaccattttgtttgcactatgtagtgctaatttatatgacaacgaatcttttgtgtattactaccagagtgcttttaggccaggacatggttggcatttacatggaggtgcttatgcagtagttaatgtgtctagtgaaaataataatgcaggtactgccccaagttgcactgctggtgctattggctacagtaagaatctcagtgcggcctcagtagccatgactgcaccactaagtggtatgtcatggtctgccaactctttttgtacagcccactgtaattttacttcttatatagtgtttgttacacattgttataagagcggatctaatagttgtcctttgacaggtcttattccaagcggttatatt…
S_250	JQ739363	1629	atgttggtgaagtcactgtttctagtgaccattttgtttgcactatgtagtgctaatttatatgacaacgaatcttttgtgtattactaccagagtgcttttaggccaggacatggttggcatttacatggaggtgcttatgcagtagttaatgtgtctagtgaaaataataatgcaggtactgccccaagttgcactgctggtgctattggctacagtaagaatctcagtgcggcctcagtagccatgactgcaccactaagtggtatgtcatggtctgccaactctttttgtacagcccactgtaattttacttcttatatagtgtttgttacacattgttataagagcgggtctaatagttgtcctttgacaggtcttattccaagcggttatatt…
S_251	EU418975	1632	atgttggtgaagtcactgtttctagtgaccattttgtttgcactatgtagtgctaatttatatgacaacgaatcttttgtgtattactaccagagtgcttttaggccaggacatggttggcatttatatggaggtgcttatgcagtagttaatgtgtctagtgaaaataataatgcaggtactgccccaagttgcactgctggtgctattggctacagtaagaatctcagtgcggcctcagtagccatgactgcaccactaagtggtatgtcatggtctgccaactctttttgtacagcccactgtaattttacttcttatatagtgtttgttacacattgttataagagcggacctaatagttgtcctttgacaggtcttattccaagcggttatatt…
S_252	GQ504720	1632	atgttggtgaagtcactgtttctagtgaccattttgtttgcactatgtagtgctaatttatatgacaacgaatcttttgtgtattactaccagagtgcttttaggccaggacatggttggcatttatatggaggtgcttatgcagtagttaatgtgtctagtgaaaataataatgcaggtactgccccaagttgcactgctggtgctattggctacagtaagaatctcagtgcggcctcagtagccatgactgcaccactaagtggtatgtcatggtctgccaactctttttgtacagcccactgtaattttacttcttatatagtgtttgttacacattgttataagagcggatctaatagttgtcctttgacaggtcttattccaagcggttatatt…
S_253	AF519573	1632	atgtcggtaatacgtcctttactagtgactcttttgtttgcactatgtagtgctgttttgtatgacaataattcttatgtgtactactaccaaagtgcctttagaccatctaatggttggcatttacatggaggtgcttatgcagtagttaatgtgtctaatgaaaccaataatgcaggtagtgcttcaacttgcactgctggtgctattggctacagtaagaattttagtgcggcctcaatagccatgactgcaccaccaagtggtatgagttggtctaccgcagccttctgcacggctcactgcaattttactaacattgtagtatttgttacacattgctataaaagtggatcaggttcttgtccgttaacaggtcttattcagtcaggttatatt…
S_254	AY514485	1632	atgtcggtattacttcctttactagtgactcttttgtgtgcactatgtagtgctgttttgtatgacattaattcttatgtgtactactaccaaagtgcctttagaccatctaatggttggcatttatatggaggtgcttatgcagtagttaatgtgtctaatgaaaacaataatgcaggtagtgcctcaacttgcactgctggtgctattggctacagtaagaattttagtgcggcctcaatagccatgactgcaccaccaagtggtatggcatggtctaccgcagccttctgcacggctcactgtaattttactaacattgtagtatttgttacacattgttataaaagtggatcaggttcttgtccgttaacaggtttcattcagtcaggttatatt…
S_255	DQ912831	1631	atgtcggtattacttcctttactagtgactcttttgtttgcactatgtagtgctgttttgtatgacaataattcttatgtgtactactaccaaagtgcctttagaccatctaatggttggcatttacatggaggtgcttatgcagtagttaatgtgtctaatgaatataataatgcaggtagtgcctcaacttgcactgctggtgctattggctacagtaagaattttagtgcggcctcaatagccatgactgcaccaccaagtggtatggcatggtctactgcagccttctgtacggctcactgtaattttactaacattgtagtatttgttacacattgttataaaagtggatcaggttcttgtccgttaacaggtttcattcagtcaggttatatt…
S_256	M21968	1604	atgttggcacagttactgttagcagtgactcttttgtctgctttaggtgaatgtagtatagtaggtgaaaattacacatactattaccagagtcagtttagaccgcctaatggctggcataaacatggtggagcctatcttgtagttaatgaaactgatatatcctatgatgctgcgtcttgtactgtgggtacaataaaaggcggcattgtcattaatgagagtgctatatcttttgttactaaaacacctattgcttggtcagctcaaggcgtttgcactacatattgtaattattccagcctatatgtgtttgtaacccattgtgggggccgtggacataatagttgtattataaatacaaatcgcataggcgagattgttttaggtgttaaatcc…
S_257	M21971	1604	atgtgggcatcgttactgtcagtagtgactcttttgtttgctttaagtgaatgtagtatagtaggtgaaaattacacatactattaccagagtcagtttaggccgcctaatggctggcataaacatggtggagcctatcttgtaaccaatgaaactgacatatcctataatggtgtgtcttgtactgtgggtacaataaaaggcggcattgtcattaatgagagtgctatatcttttgttacaaaaacacccattgcttggtcagccaacggcgtttgcactacatattgtaattactccagcttatatgtgtttgttacccattgtgggggcagcggacatactagttgtattataaatacaaatcgcataggcgagattgttttaggtgttaaagac…
S_258	MK840961	1602	atgttgggacagtcactgttattagtgactcttttgtttgcactaggtgaatgtggtatagtaggtgaaaattacacatactattaccagagtcagtttagacctcctaatggttggcataaacatggtggagcctatcttgtagttaatgaaactgatatgtcttatactgcagccagttgtactgtgggtacaatacaaggtggcatttctattaatgaaagtgctatatcttttgttactaaaaatcctattagttggtcatctgaaggcgtttgcactgcatattgtaattatacaagcttatatgtgtttgtaacccattgtgggggcactggacataaaggctgcattgtaaatacaaatcgcgtaggtgagattgttttaggtgttaaatac…
S_259	DQ490219	1632	atgttggagaatctgctattgttagcgacagctttgttgtcgctatgtagtggaaatctttttgatgaagataataagtatgtgtactactaccagagtggttttagacccccaaaggggtggcacttgcatggtggtgcgtatgcagtttatcgtgtgtttaatataactaatgcaaacgctgatgcgtgtgctgttggttctcttggtcaaagtttaaatgttagtgcctctgcaattgctatgacagcacctgttggaagcggaatgtcttggtctgcgcgttctttttgtactgcacactgtaacttctctgaatttacagtgtttgtcactcattgctataaaaatactcctgctgcttgcccgttgactggtaacataggcgtaggtgctatt…
S_260	U29450	1634	atgttggagaatttgctattattagcgacagctttgttgtcgctatgtagtggaaatctttttgacgaagataataagtatgtgtactactaccagagtggttttagacccccaaacgggtggcacttgcatggtggtgcgtatgcagttgatcgtgtgtttaatataactaataatgcaaacggtgctggttgcactgttggttctcttggtcaaagtttaaatgttggtgcctctgcaattgctatgacagcacctgttggaagcggaatgtcttggtctacgaaatctttttgtactgcacactgtaacttctctgaatttacagtgtttgtcactcattgcttttcaagtatttctggtgcttgcccattgactggtaatataggccaaggtgct…
S_261	U29521	1631	atgttggagaatctgctattgttagcgacagctttgttgtcgctatgtagtggaaatctttttgatgaagataataagtatgtgtactactaccagagtggttttaggaccccaaaggggtggcacttgcatggtggtgcgtatgcagtttatcgtgtgtttaatataactaatgcaaacgctgatgcgtgtgctgttggttctcttggtcaaagtttaaatgttagtgcctctgcaattgctatgacagcacctgttggaagcggaatgtcttggtctgcgagttctttttgtactgcacactgtaactcctctgaatttacagtgtttgtcactcattgctataaaaataatcctgctgcttgcccgttgactggtaacataggcgtaggtgctatt…
S_262	U29451	1643	atgttggtgaagttgctatcaatagtgacagttttgtcgtcgctatgtagtggaaatttgtttgatgaaaataataagtatgtgtactactaccagagcgggtgtagacccccaaatggatggcacatgcacggcggtgcgtatgcagttgatacagtgtttaatgagactaataatgcagtggatagcacgtgcactgctggtgccattgttggtagtttaaattttagtgctgctgcagttgctatgacagcacctgtaggagcaggtatgaattggtctaccaggcaattctgtactgcacactgtaatttctcagatggtagtgctacaattacagtgtttgttactcattgctttaaaagcgggcccaatacgtgccctttgactggtaatatc…
S_263	JN176213	1632	atgttggtgaagttgtcattaacagtgacagctttgttgtcgctatgtagtggaaatctttttgatgaagataataagtatgtgtactactaccagagtggttttagacccccaaacgggtggcacttgcagggtggtgcgtatgcagtttataatgtgtctaatataactagtagtacaagcggtaagtgtgctgttggttttttaggtgaaagtttaaatgttagtgcttctgcaattgctatgacagcacctgttggaagcggaatgtcttggtctgcgacttctttttgtactgcacactgtaacttctctgaatttacagtgtttgtcactcattgctataatagtaattcaggagcttgccctctgactggtaatataggccaaggtgctatt…
S_264	AF317212	1612	atgttggccaagtcactgtttatagtgactcttttgttagcactatgtgagggtggtttagtaggtgaaaattacacctactactaccatagtgaatacaggcctcctaatggctggcatatgcaaggaggcgtttataaagttgttaataaaactactgttagttacacagacaacgagtgtactataggtgtgattaaaggtggtgttgctatcaatcagagtgcaatcgcatttacgtcagcaactggaattagttggtcaaaacaaggcgtttgtactgtatactgtaattatacaagtttttatgtttttgtgacacactgtggtggaaccggtcatagttgcatagttaatactattgagactggtaagcttgtctttggtgtcaaaaactat…
S_265	GU393332	1632	atgttggccaagtcactgtttatagtgactcttttgttagcactatgtgagggtggcttagtaggtgaaaattacacctactactaccaaagtgagtacaggcctcctaatggctggcatatgcaaggaggcgcttataaagttgttaataaaactactattagttacacaaaccaagcttgtactataggtgtgattggaggtggtgttactattaatcagagtgcaatcgcatttgcatcagcaattggaattagttggtcaaagcaaggcgtttgtactgcatactgtaattatacaagcttttatgtttttgtgacacactgtggtggaaccggtcatagttgcatagttaatacacaacagactggcgttctcgtctttggtgtcaaaaactat…
S_266	U77298	1605	atgttggccaagtcactgtttatagtgactcttttgttagcactatgtgagggtggcttagtaggtgaaaattacacctactactaccaaagtgagtacaggcctcctaatggctggcatatgcaaggaggcgcttataaagttgttaataaaactactattagttacacaaaccaagcttgtactataggtgtgattggaggtggtgttactattaatcagagtgcaatcgcatttgcatcagcaattggaattagttggtcaaagcaaggcgtttgtactgcatactgtaattatacaagcttttatgtttttgtgacacactgtggtggaaccggtcatagttgcatagttaatacacgacagactggcgttctcgtctttggtgtcaaaaactat…
S_267	AF338719	1604	atgttgggcaagtcactgtttatagtgactcttttgttagcactatgtgagggtggtttagtaggtgtaaattacacctactactaccaaagtggatacaggcctcctaatggctggcacatgcaaggaggcgcttataaagttgttaataaaactactattagttacacagaccaagcgtgtactataggtgtgattcgaggtggtgttactattaatcagagtgcaatcgcatttacatcagcaactggaagtagttggtcaaagcaaggcgtttgtactgtatactgtaattatacaagtttttatgtttttgtgacacactgtggtggaactggtcataattgcatagttaatacaaaaaagcttggtgtgcttgtctttggtgtcaaaaactat…
S_268	EU283066	1611	atgttgggcaagtcactgtttatagtgactcttttgttagcactatgtgagggtggtttagtaggtgtaaattacacctactactaccaaagtagatacaggcctcctaatggctggcacatgcaaggaggcgcttataaagttgttaataaaactactattagttacacagaccaagagtgtactataggtgtgattcgaggtggtgttactattaatcagagtgcaatcgcatttacatcagcaactggaagtaggtggtcaaagcaaggcgtttgtactgtatactgtaattatacaagtttttatgtttttgtgacacactgtggtggaactggtcataattgcatagttaatacaaaaaagcttggtgtgcttgtctttggtgtcaaaaactat…
S_269	GQ504723	1601	atgttgggcaagtcactgtttatagtgactcttttgttagcactatgtgagggtggtttagtaggtgtaaattacacctactactaccaaagtagatacaggcctcctaatggctggcacatgcaaggaggcgcttataaagttgttaataaaactactattagttacacaagccaagagtgtactataggtgtgattcgaggtggtgttactattaatcagagtgcaatcgcatttacatcagcaactggaagggtaggtgtaaagaaaggcgtttgtactgtatactgtaattatacaagtttttatgtttttgtgacacactgtggtggaactggtcataattgcatagttaatacaaaaaagcttggtgtgcttgtctttggtgtcaaaaactat…
S_270	AF274439	1604	atgttggtcaagtcactgtttatagtgactcttttgttagcactatgtgagggtggtttagtaggtgaaaattacacctactactaccaaagtgattacaggcctcctaatggatggcatatgcaaggaggcgcttataaagttgttaacaaaactactattagttacacaggccgatcttgtactataggtgtgattagcggtggtgttactattaaccagagtgcaatcgcatttacatcggcaactggaattagttggtcaaatcaaggcgtttgtactgtatactgtaattatacaagtttttatgtttttgtgacacactgtggtggaaccggtcatagttgcatagttaatacacaacagactggcgtgcttgtctttggtgtcaaaaactat…
S_271	GQ504722	1601	atgttggtcaagtcactgtttatagtgactcttttgttagcactatgtgagggtggtttagtaggtgtaaattacacctactactaccaaagtggatacaggcctcctaatggctggcatatgcaaggaggcgcttataaagttgttaataaaactactattagttacacaaaccaagggtgtactataggtgtgattcgaggtggtgttactattaatcagagtgcaatcgcatttacatcagcaactggaagtagttggtcaaagcaaggcgtttgtactgtatactgtaattatacaagtttttatgtttttgtgacacactgtggtggaaccggtcataattgcatagttaatacaaaacagcttggtgtgcttgtctttggtgtcaaaaactat…
S_272	AF274436	1601	atgttggtaacacctcttttattagtgactcttttgttagcactatgtgagggtggtttagtaggtgaaaattacacctactactaccaaagtggatacaggcctcctaatggctggcatatgcaaggaggcgcttataaagttgttaataaaactactattagttacacacaccaagattgtagtataggtgtgattcgaggtggtgttgctattaatcagagtgcaatcgcatttacatcagcaactggaattagttggtcaaagcgaggcgtttgtactgtatactgtaattatacaagtttttatgtttttgtgacacactgtggtggaattggtcatagttgtatagttaatacacaacagactggcgtgcttgtctttggtgtcaaaaactat…
S_273	FJ235191	1494	cacgtgcaagggggtgcatatgcagtgagtagtgtgtttaatagatctaataatgcaaattctcacacttgtcgtgttggaaccttaggtcccagttataattactccggtgcggctgtagctatgactgcgccacattcaggtatgaattggtctaataagcagttttgcacggcacactgtaattttagtgatatctttgtttatgttacgcattgttatgctagtaattgcgttttggtaaataatataggtcaaggtaacatatatattggtgctaagcgtaatggtgagtctatttttaataaaacactttccgttacctcttaccctaaatttatgtcacttcattgtgttaacaatgctacttccgtttatctaaatggaaaccttgttttc…
S_274	FJ235194	1494	cacgtgcaagggggtgcatatgcagtgagtagtgtgtttaatagatctaataatgcaaattctcacacttgtagtgttggaaccttaggtcccagttataattactccggtgcggctgtagctatgactgcgccacattcaggtatgaattggtctaaagatcagttttgcacggcacactgtaattttagtgatatctttgtttatgttacgcattgttatgctaataactgcgttttggtaaataatataggtcaaggtaacatatatattggtgctaagcgtaatggtgagtctatttttaataaaatactttccgttacctcttaccctaaatttatgtcacttcattgtgttaacaatgctacttccgtttatctaaatggaaaccttgttttc…
S_275	JX018208	1569	ctatgtagtggaaatctttttgattcaaacaacacctatgtttattattaccagagtccctttagaccatttgatggttggcacttgcaagggggtgcatatgcagtgagtagtgtgtttaatagatctaataatgcaaattctcacacttgtagtgttggaaccttaggtcccagttataattactccggtgcggctgtagctatgactgcgccacattcaggtatgaattggtctaaagatcagttttgcacggcacactgtaattttagtgatatctttgtttatgttacgcattgttatgctaataactgcgttttggtaaataatataggtcaaggtaacatatatattggtgctaagcgtaatggtgagtctatttttaataaaacactttcc…
S_276	DQ059618	1613	atgttggtgaagccactgtttatagtgacagctttgttgtcgctatgtagtggaaatctttttgattcaaacaacacctatgtttactattaccagagtgcctttagaccatttgatggttggcacgtgcaagggggtgcatatgcagtgagtagtgtgtttaatagatttaataatgcaaattctcacacttgtagtgttggaaccttaggtcccagttataattactccggtgcggctgtagctatgactgcgccacattcaggtatgaattggtctaaaaatcagttttgcacggcacactgtaattttagtgatatctttgtttatgttacgcattgttatgctagtaactgcgttttggtaaataatataggtcaaggtaacatatatattggt…
S_277	DQ059620	1613	atgttggtgaagccactgtttatagtgacagctttgttgtcgctatgtagtggaaatctttttgattcaaacaacacctatgtttactattaccagagtgcctttagaccatttgatggttggcacgtgcaagggggtgcatatgcagtgagtagtgtgtttaatagatctaataatgcaaattctcacacttgtagtgttggaaccttaggtcccagttataattactccggtgcggctgtagctatgactgcgccacattcaggtatgaattggtctaaagatcagttttgcacggcacactgtaattttagtgatatctttgtttatgttacgcattgttatgctagtaactgcgttttggtaaataatataggtcaaggtaacatatatattggt…
S_278	DQ059619	1613	atgttggtgaagccactgtttatagtgacagctttgttgtcgctatgtagtggaaatctttttgattcaaacaacacctatgtttactattaccagagtgcctttagaccatttgatggttggcacgtgcaagggggtgcatatgcagtgagtagtgtgtttaatagatctaataatgcaaattctcacacttgtagtgttggaaccttaggtcccagttataattactccggtgcggctgtagctatgactgcgccacattcaggtatgaattggtctaaagatcagttttgcacggcacactgtaattttagtgatatctttgtttatgttacgcattgttatgctagtaactgcgttttggtaaataatataggtcaaggtaacatatatattggt…
S_279	GQ265948	1637	atgttggagaagttactgtttttagtgaccattttgtgtgcactatgtagtgcaaatttgtttgatgctgataatagttatgtgtactactaccagagtggatttagacctcctttaggttggcacctttatggtggtgcgtatgcagtagaacggttttttaatgaaaccagcaatgcaggctctggtgactgtactgctggagccattgtacatagtttaaatgttactgcaagtgcagttgcgattactacacctgttaatggcatgcgttggtcatctattaatggagtgtgttcaatacattgcaattttagtacaattgttgtttttgttacacattgttttaaaaatagacaaggaatatgtcccttgacaggtaaattaggggagggtgac…
S_280	MN096598	1635	atgttggagaagttactgtttttagtgaccattttgtgtgcactatgtagtgcaaatttgtttgatgctgataatagttatgtgtactactaccagagtggatttagacctccttcaggttggcacctctatggtggtgcgtatgcagtagaacggttttttaatgaaaccagcaatgcaggctctggtgactgcactgttggagccattgtacatagtttaaatgttagtgcaagtgcagttgcgattactacacctgttaatggcatgcgttggtcatctaaaggagtatgttcaatacattgcaattttagtacaattgttgtttttgttacacattgttttaaaaatggacaaggaatatgtcccttgacaggtaaattaaaggagggtgatatt…
S_281	JX292013	1637	atgttggggaagtcactgtttttagtgaccattttgtgtgcactatgtagtgcaaatttgtttgatgctgataatagttatgtgtactactaccagagtggatttagacctcctttaggttggcacctttatggtggtgcgtatgcagtagaacggttttttaatgaaaccagcaatgcaggctctggtgactgtactgctggagccattgtacatagtttaaatgttagtgcaagtgcagttgcgattactacacctgttaatggcatgcattggtcatctagtaatggagtgtgttcaacacattgcaattttagtacaattgttgtttttgttacacattgttttaaaaatggacaaggaatatgtcccttgacaggtaaattaaagaagggtgat…
S_282	KU361188	1638	atgttggggaagtcactgtttttagtgaccattttgtgtgcactatgtagtgcaaatttgtttgatgctgataatagttatgtgtactactaccagagtggatttagacctcctctaggttggcacctttatggtggtgcgtatgcagtagaacggttttttaatgaaaccagcaatgcaggctctggtgattgtactgctggagccattgtacatagtttaaatgttactgcaagtgcagttgcgattactacacctgttaatggcatgcgttggtcatctagtaatggagtgtgttcaatacattgcaattttagtacaattgttgtgtttgttacacattgttttaaaaatggacaaggaatatgccccttgacaggtaaattaagggagggtgac…
S_283	KF007209	1637	atgttggggaagtcactgtttttagtgaccattttgtgtgcactatgtagtgcaaatttgtttgattctgataatagttatgtgtactactaccagagtggatttagacctcctttaggttggcacctttatggtggtgcgtatgcagtagaacggttttttaatgaaaccagcaatgcaggctctggtgactgtactgctggagccattgtacatagtttaaatgttactgcaagtgcagttgcgattactacacctgttaatggcatgtattggtcatctagtaagggagtgtgttcaacacattgcaattttagtacaattgttgtttttgttacacattgttttaaaaatggacaaggaatatgtcccttgacaggtaaattaagggagggtgat…
S_284	JF804687	1610	gtgacccttttgtgtgcactatgtagtgcaaatttgtttgatgctgataatagttatgtgtactattaccagagtggatttagacctcctttaggttggcacctttatggtggtgcgtatgcagtagaacggttttttaatgaaaccagcaatgcaggccctggtgactgtactgctggagccattgtacatagtttaaatgttaatgcaagtgcagttgcgattactacacctgttaatggcatgcattggtcatctagtaatggggtgtgttcaacacattgcaattttagtacaattgttgtttttgttacacattgttttaaaactggaccaggaatatgtcccttgacaggtacattaaataagggtgatattcgtattggtgctctagatagt…
S_285	JF804677	1610	gtgacccttttgtgtgcactatgtagtgcaaatttgtttgatgctgataatagttatgtgtactactaccagagtggatttagacctcctttaggttggcacctttatggtggtgcgtatgcagtagaacggttttttaatgaaaccagcaatgcaggctctggtggctgtactgctggagccattgtacatagtttaaatgttactgcaagtgcagttgcgattactacacctgttaatggcatgcattggtcatctattaatggagtgtgttcaacacattgcaattttagtacaattgttgtttttgttacacattgttttaaaaatggacaaggaatatgtcccttgacaggtaaactaagggagggtgatattcgtattggtgttctagatagt…
S_286	JF804680	1610	gtgacccttttgtgtgcactatgtagtgcaaatttgtttgatgctgataatagttatgtgtactactaccagagtggatttaggcccccgtcaggttggcaccttcatggtggtgcgtatgcagtagaacgggtttttaacaaaaccagcaatgcaggctctggggactgtactgctggagccattgtacatagtttaaatgttactgcaagtgcagttgcgattactacacctgttaatggcatggagtggtcatctagtagcggagtgtgttcaacacattgcaattttagtacaattgttgtttttgttacacattgttataaaactggacaaagaatatgtcccttgacaggtacgttaaataagggtgatattcgtattggtgtcctagatagt…
S_287	KM365468	1614	atgttggggaagtcactgtttctagtgaccattttgtttgcactatgtagtgcagatccttttgctaataataatagtgttgtgtattactaccaaagccagtttagaccatcaaatgggtggcacttgcatggaggtgcttataaggtactgagttccttcgtgaaatatacccaagaaggtggaaaaaagtgtgttttgggtagtattaattatggccaccattttaataaaagtgcagtagctataactgcgcctttaggtggtatgacatggtctgctaatggactttgcactgtttattgtaacttttcagatgttacagtttttataacacactgtacaggtgcgggtaatccttgtactctaacaggtgatttaggcataggtaatattagg…
S_288	MH924835	1614	atgttggggaagtcactgtttctagtgaccattttgtttgcactatgtagtgcagatccttttgctaataataatagtgttgtgtattactaccaaagccagtttagaccatcaaatgggtggcatatgcatggaggtgcttataaggtgttgagttccttcgtgaattatactcaagaaggtggaacaaagtgtgttttgggtagtattaattatggccaccactttaataaaagtgcagtagctataactgcgcctttaggtggtatgagctggtctgctaaaggactttgcactgtttattgtaacttttcagatgttacagtttttataacacactgtacaggcgcgggtaatccttgtactctaacaggtgatttaggtataggtaatattagg…
S_289	GQ258302	1614	atgttggtgaagtcactctctctagtgaccttcttgtttgcactatgtagtgctaatttgtttgatgaaacagatacctatgtttattattatgacagcgctttcaggccctctgatggatggcataagagaggcggtgcgtataaggttgttgatacttttacgaacacatctcaggaaagcggttctaaatgtgttttaggttctattaattacggtcatagttttaataagagcgctatatctatgacagcaccttctgttggcatgacttggagcgcacaacagttgtgtacggcttactgtaatttctctgattttacagtattcgtaactcattgtgctggaccaggcaacccctgcatacttacaggagctttaggtgttaataatataaga…
S_290	AY257066	1607	atgcgggtgcatttattatttgtactgacaatcttgtgtgcactatgtagtgccaatctttttgatagtggtgatacttatgcttactactatcaaagtcaatttagaccttcaaccggttggcatcaacatggtggtgcttataaagttgtgagtacctttagtaatacctctcagggtaaatgtgttttaggtagtattaactatggccatacgcttaatgttagtgccgtagcaattacagctccttctcaaggtatgtcgtggagcgcaactagtctctgcacggtgtactgtaatttttctgactttacagttttcataacacactgtactggtgcaggcaatgcttgtaaacttacaggtgatttgggtgttggtaatcttagagtgtctagt…
S_291	EU589323	1613	atgttggtgaagtcactgtttctagtgactcttttgtttgcactatgtagtgcatttttttctggtaatcgttatgtttattactaccaaagcgcctttagaccgccaaatgggtggcatctacgtgggggtgcttatgcagtagtgaattctactaattacagtaataatgcaggcagtgcatcagcgtgcactgttggtattattaaagatgtttataatcaaagtgcctcgtctatagccatgacagcaccgtctaatggtatggcttggtcccaagcacagttttgtacggcacactgtaatttctcggatattacagtttttgtcacacattgttttgctgctggtgctggaaaatgtcctataacaggccgtatagaacagaaccatatccgt…
S_292	EU637854	1614	atgttggtgaagtcactgtttctagtgactcttttgtttgcactatgtagtgcacttttgtctggtaagggttatgtttattactaccgcagtgcctttagaccgccaaatgggtggcatttacgtgggggtgcttatgcagtagtgaaatctactaattacactaataatgcaggctccgcaagtgagtgcactgttggtatcattaaagatgtttataatcaaactgtttcatctatagccatgacagcaccgtctaatggtatggcttggtctaaaagtcagttttgtacggcacactgtaatttctcggatgttacagtttttgtcacacattgttatgcaacaggtgctggaaaatgtcctataacaggccttataccacagaataatattcgt…
S_293	EU086600	1617	atgttggtgaagtcactgttcttagtgactcttttgtttgcactatgtagtgctaatttgtataataatgatagttatgtttactactaccagagtgcattgagaccccctaatggctggcacttacaaggaggcgcttatgcagtagttaacagttctgtacattataataatgcaggttcattatcagcacgcactgttggtgttattaaggatgtgtttaattctacagcggcttctatttctatgatagcaccgcaattaggtatgtcgtggtccaaggcacaaatttgtacggcacactgtaatttctcggatgttacagtttttgtcacacattgttatagtagtggtagtgggtcttgtcctataacaggcatgattccacagaatcatatt…
S_294	MG738154	1614	atgttggtgaagtcactgttcttagtgactctttcgtttgcactatgtagtgctaatttgtataatgatagttatgtttactactaccagagtgcatttagaccccctactggttggcatttacaaggaggtgcttatgcagtagttaatagttcttcatattataataacgcaggtggttcctctgaatgcactgctggtattattaaggatgtttataatcttagcgcagctgctatatctatgacagcaccacctacaggtatgtcatggtctgcttcacaattttgtacagcacactgtaatttctctgactttacagtgtttgtcacacattgttttaaaagtggtcacggacagtgtcctttaacaggcttaataccacagaattacattcgc…
S_295	GQ906705	1617	atgttggtgaagtcactgtccctagtgacgcttttgtttgcactatgtagtgctaatttgtataataataatagttatgtttactactaccagagtgcatttagaccccctaatggttggcatttacaaggaggtgcttatgcagtagttaatagttctgtatattataataacgcaggtggttcctctgaatgcactgctggtattattaaggatgtttacaatcttagcgcagctgctatatctatgacagcaccacttacaggtatgtcatggtctgtttcacaattttgtacagcacactgtaacttttctgattttacagtgtttgttacacattgttttaaacgtggtcagggacattgtcctttaacaggtctaataccacagaattacatt…
S_296	AF391158	1628	atgttggtaacacctcttttattagtgactttcttgtttgcactatgtagtgctgctttgtatgacaataattcttacgtttactactatcaaagtgcctataggccacctaatggttggcacttacatggtggcgcttatgcagtagttaatgtttctagggagactgctaatgcaaaaggtacagattgcgtggcgggagctattttttggagtaagaattttagtgcatcttctgtagccatgactgcaccaccaaatggtatgtcatggtcaactaaacaattttgtacggctcactgtaattttactgaatttacagtgtttgttacacattgttttaagtctggaagtgagtattgtcctttaacaggtcttattccgtcaggccatattcgt…
S_297	AY007235	1628	atgttggtaacacctcttttattagtgactttcttgtttgcactatgtagtgctgctttgtatgacaataattcttacgtttactactatcaaagtgcctataggccacctaatggttggcacttacatggtggcgcttatgcagtagttaatgtttctagggagactgctaatgcaaacggtggagattgcgtggcgggagctattttttggagtaagaattttagtgcatcttctgtagccatgactgcaccaccaaatggtatgtcatggtcaactaaacaattttgtacggctcactgtaattttactgaatttacagtgtttgttacacattgttttaagtctggaagtgaatattgtcctttaacaggtcttattccgtcaggccatattcgt…
S_298	X64737	1631	atgttggtgaagtcactgtttatagtgaccattttgtttgcactatgtagtgctaatttatatgataatcatgcttacgtttactactaccagagtgccttcagaccacctaatggttggcatttgcatggaggtgcgtataaagtagttaatgtaagttcagagcgtaataatgcaggcggtgcggatacttgcactgcaggcgctatttattggagtaagaattttagtgcttcttctgtggctatgacagcaccactttcaggtatggaatggtctacttcacaattttgtacggcccactgtaacttcactgatattacagtttttgttacacattgttttaaggctggttctggtaattgccctttaacaggtcttattccaaaggaccatatt…
S_299	AF288467	1616	atgtgggtgacgtcgctattattggcgactcttttgtgtgtagttgtggaatgtagtttagtaggtgaaaattacacctactattaccaaagtgagtacagacctcctaatggctggcatttacaaggtggcgcttataaggttgtaaataaatcttccatctcttatagtggatcagcttgtgtagtgggcactatacaaggtggaatttctcttaatgaaagtgcagttgcgttcacatctaaacaaggtattagttggtcagcaaacggtgtttgcacagcttattgcaatttcaccagtttttatgcttttgtgtcacattgtggaggtcctggtcataaaaattgtatagttaatacaaacagagctggtgttgttgtatttggtgttaaagat…
S_300	AF218852	1628	atgttggtaacacgtcctttactagtgactcttttgtgtgcactatgtagtgctgctttgtatgatgattcttacgtttactactatcaaagtggctttaggccatatgatggttggcacttacatgggggtgcttatgcaggagttgatgttactacagaacttaataatgcaggtaacgcggatacttgtactgttggtactattcttgggagtaagaattttagtgcttgtttctgtggcatgacgcctccaccaagtggtatgtcatggtctcctagccaattttgcacagcacactgtaatttcacagattttacagtgtttgttacacattgttttaaatctggtcctgaaactgcccttttaacagcccttatagagcaagggcatattcgt…
S_301	AF391157	1628	atgttggtaacacgtcctttactagtgactcttttgtgtgcactatgtagtgctgctttgtatgatgattcttacgtttactactatcaaagtggctttaggccatatgatggttggcacttacatgggggtgcttatgcagtagttgatgttactacagaacttaataatgcaggtaacgcggatacttgtactgttggtactatttcttggagtaagaattttagtgctgcttctgtggccatgactgctccatcaagtggtatgtcatggtcttctagtcaattttgcacagctcactgtaatttcactgattttacagtgtttgttacacattgttttaaatctggtcctgaaacctgccctttaacaggccttatacagcaagggcatattcgt…
S_302	AF391154	1610	atgttggtaacacctcctttattagtgactcttttgtttgcactatgtagtgcttctttgtatgacaatcattcttatgtgtactactatcaaagtgcttttaggccacctaatggctggcacatacacggtggtgcctatgcagtagttaatacttctatagaatataacaatgcaggtggacgacctaggtgcactcttggtgctattcattggagtaaaaattttagtgcctcttccgttgcaatgactgcaccagttattggtatggagtggtctgctaatcagttttgtacggctcactgtaattttagtgatcttacagtgtttgttacacattgttttaaagataatgcatgtcctctaataggtaagattccagacggttatattggtatt…
S_303	AF218851	1610	atgttggtaacacctcctttattagtgactcttttgtttgcactatgtagtgcttctttgtatgacaatcattcttatgtgtactactatcaaagtgcttttaggccacctaatggctggcacatacacggtggtgcctatgcagtagttaatacttctatagaatataacaatgcaggtggacgacctaggtgcactcttggtgctattcattggagtaaaaattttagtgcctcttccgttgcaatgactgcaccagttattggtatggagtggtctgctaatcagttttgtacggctcactgtaattttagtgatcttacagtgtttgttacacattgttttaaagataatgcatgtcctctaattggtaagattccagacggttatattgtaatt…
S_304	AY789942	1581	atgttgggcaagtcactgtttatagtgactcttttgttagcactatgtgagggtggtttagtaggtgaaaattacacctactattaccaaagtgagtatcgaccccctaacggatggcatttacatggtggtgcttatcgtgttgttaacactactaatcttacagcttctacatgttctcttggtggtgtacctaacttggtagaggttaatacaccagctgttactatagcttcgcccagtaggttgccttggtctaaagctaattttacaacagctttttgtcattttggcaacttttctgtttttgtaactcattgcactactggcaatacgcaaaagtgtacgttaacaccacctcttcaaaatggttatattatggttggtgctaacggttca…
S_305	KM213963	1632	atgttggggaagtcactgtttttagtgactcttttgtttgcactatgtagtgcagttttgtatgataatgatagttatgtttattactatcaaagtgcatttagacccccaggtggatggcatttgcaagggggtgcttatgcagtagttaattctactaataagcttaataatgcaggcaatgcccctgcgtgttcagtgggtgttctttttaattatagtaacggaaatagtgacgttggttataatcaaagtgcttcctccatagccatgacagcaccgttttctggtatgaattggtctaaagcacaattttgtactgcccactgtaacttttcggattttacagtgtttattacacattgttttgcaaattcttgtcctttaacaggtatgata…
S_306	AY427819	1632	atgttggggaagtcactgtttttagtgactcttttgtttgcactatgtagtgcagttttgtatgataatgatagttatgtttattactatcaaagtgcatttagacccccaggtggatggcatttgcaagggggtgcttatgcagtagttaattctactaataagcttaataatgcaggcaatgcccctgcgtgttcagtgggtgttctttttaattatagtaacggaaatagtgacgttggttataatcaaagtgcttcctccatagccatgacagcaccgttttctggtatgaattggtctaaagcacaattttgtactgcccactgtaacttttcggattttacagtgtttattacacattgttttgcaaattcttgtcctttaacaggtatgata…
S_307	AY319651	1632	atgttggtgaagtcaacttttttagtgactcttttgtctgcactatgtagtgcagttttgtatgataatggtaattatgtttattactaccaaagtgcatttagacccccaggtggatggcatttgcaagggggtgcttatgcagtagttaattctactaataagtctaataatgcaggcactgcctccgagtgttctgtgggtgttctttttaattatactaacgggaatagtgacgttggttataatcaaagtgcttcctccatagccatgacagcaccgcttcctggtatggcttggtctaaatcacaattttgtactgctcactgtaacttctcggattttacagtgtttattacacattgttttgcaaattcttgtcctttaacaggtaggata…
S_308	KC008600	1626	atgttggggaagtcactgtttttagtgaccattttgtgtgcactatgtagtgctagtttgcatattgataattatgtttactattaccaaagtgccttcagacctccagttggttggcatttgcaagggggtgcttatgcagtagtgaattctactaatcgcacaaataacgcaggctctgccaatgagtgttctgtaggtgttctttttaattattctcacggaagtgacattggctataatcaaactgttgcttctgtagccatgacagcaccgcgtggtggtatgacttggtctaaatcacaattttgtactgcacactgtaacttctctgatgttacagtgtttgttacacattgttttgctaactcttgtcctttaacaggcaggatagagaag…
S_309	JQ764815	1625	atgttggtgaagtcactgtttttagtgaccattttgtgtgcactatgtagtgctagtttgcatattgataattatgtttactattaccaaagtgcctttagacctccagttggttggcatttgcaagggggtgcttatgcagtagtgaattctactaatcgcacaaataacgcaggctctgccaatgagtgttctgtaggtgttctttttaattattctcacggaagtgacattggctataatcaaactgttgcttctgtagccatgacagcaccgcgtggtggtatgacttggtctaaatcacaattttgtactgcgcactgtaacttctctgatgttacagtgtttgttacacattgttttgctaactcttgtcctttaacaggcaggatagagaag…
S_310	AJ458942	1610	atgttggtacaaccacttttgctagtgactcttttgtgtgcactatgtagtgctagcttgtatgataacggaagttacgtttactactaccaaagtgcttttagaccgtctacaggttggcatttacatggaggtgcttatgcagtgtataacgtttccactgagccaaataacgccggcagtgcccaagaatgcactgcgggtgctattaatggtgaccgtgtttttaatgcttcatctgtagctatgacagcaccacaaggaggtatgtcgtggtctacgagtcaattttgtacagctcactgcaatttttctagttttacagtgttcgttacacattgttttaagcacgttggttgtcctataacaggacttattccacaatatcatattaggatt…
S_311	MF101746	1613	atgttggtgaagtcactgtttatagtgactcttttgtttgcactatgcagtgccgctttgtttgacaataatgagactgtttactactaccagagtgccttccgaccatccactggttggcatatgcatgggggtgcttatgcagtagttaatgtttctgtagaatatagcaacgcaggctcaggtcagtgtactgcagggtctatctattggagtaaaaattttagtgcatcttctgtagccatgacagcacctgatacaggtatgtcttggtcagtcagccagttctgtacggctcactgtaactttacagattttacagtgtttgttacacattgttacaaaagtggtcatggttcatgtcctttaacaggtctgattccacagaatcatattcgt…
